# Supplementary material for: Wide-field corneal subbasal nerve plexus mosaics in age-controlled healthy and type 2 diabetes populations
Source: Sci Data. 2018 Apr 24;5:180075. doi: 10.1038/sdata.2018.75 (PMC5914299; doi:10.1038/sdata.2018.75)
Supplement: Supplementary file 1 [file sdata201875-isa1.zip › i_Investigation.txt]

# Investigation File generated for Scientific Data with Investigation File Authoring Tool version 0.1.0 on 03/04/2018 - This metadata file is CC0
ONTOLOGY SOURCE REFERENCE
Term Source Name	NCBITAXON	BTO	PATO	UO	NCIT_C111253	OBI	EFO	NCIT	CMO	UBERON	ERO
Term Source File	http://data.bioontology.org/ontologies/NCBITAXON	http://data.bioontology.org/ontologies/BTO	http://data.bioontology.org/ontologies/PATO	http://data.bioontology.org/ontologies/UO	http://data.bioontology.org/ontologies/OBI	http://data.bioontology.org/ontologies/OBI	http://data.bioontology.org/ontologies/EFO	http://data.bioontology.org/ontologies/NCIT	http://data.bioontology.org/ontologies/CMO	http://data.bioontology.org/ontologies/UBERON	http://data.bioontology.org/ontologies/ERO
Term Source Version	2016AB	unknown	unknown	unknown	2014-08-18	2014-08-18	2.94	17.06d	2.41	releases/2014-06-15	2013-08-02
Term Source Description	National Center for Biotechnology Information (NCBI) Organismal Classification	BRENDA Tissue and Enzyme Source Ontology	Phenotypic Quality Ontology	Units of Measurement Ontology	Ontology for Biomedical Investigations	Ontology for Biomedical Investigations	Experimental Factor Ontology	National Cancer Institute Thesaurus	Clinical Measurement Ontology	Uber Anatomy Ontology	Eagle-I Research Resource Ontology
INVESTIGATION
Investigation Identifier
Investigation Title
Investigation Description
Investigation Submission Date
Investigation Public Release Date
INVESTIGATION PUBLICATIONS
Investigation PubMed ID
Investigation Publication DOI
Investigation Publication Author List
Investigation Publication Title
Investigation Publication Status
Investigation Publication Status Term Accession Number
Investigation Publication Status Term Source REF
INVESTIGATION CONTACTS
Investigation Person Last Name
Investigation Person Mid Initials
Investigation Person First Name
Investigation Person Address
Investigation Person Phone
Investigation Person Fax
Investigation Person Email
Investigation Person Affiliation
Investigation Person Roles
Investigation Person Roles Term Accession Number
Investigation Person Roles Term Source REF
STUDY
Study Identifier	10.1038/sdata.2018.75
Study Title	Wide-field corneal subbasal nerve plexus mosaics in age-controlled healthy and type 2 diabetes populations
Study Submission Date	31/10/2017
Study Public Release Date	24/04/2018
Study Description	http://www.nature.com/articles/sdata201875#abstract
Study File Name	s_study_Lagali.txt
Comment[Subject Keywords]	///;////;////;//;//
Comment[Manuscript Licence]	CC BY-4.0
Comment[Experimental Metadata Licence]	CC0
Comment[Supplementary Information File Name]	
Comment[Supplementary Information File Type]	x-zip-compressed
Comment[Supplementary Information File URL]	http://www.nature.com/articles/sdata201875#supplementary-information
Comment[Data Repository]	figshare
Comment[Data Record Accession]	doi:10.6084/m9.figshare.c.3950197
Comment[Data Record URI]	https://doi.org/10.6084/m9.figshare.c.3950197
STUDY DESIGN DESCRIPTORS
Study Design Type	observation design	disease state design	case control design
Study Design Type Term Accession Number	OBI:0300311	OBI:0001293	http://www.ebi.ac.uk/efo/EFO_0001427
Study Design Type Term Source REF	OBI	OBI	EFO
STUDY PUBLICATIONS
Study PubMed ID	""
Study Publication DOI	doi:10.1167/iovs.17-22257
Study Publication Author List	""
Study Publication Title	""
Study Publication Status	published
Study Publication Status Term Accession Number	
Study Publication Status Term Source REF	
STUDY FACTORS
Study Factor Name	subject group	smoker	BMI	HbA1c	avg fasting plasma glucose	avg 2h plasma glucose	sagittal axis
Study Factor Type	diagnosis	Smoking Status	body mass index (BMI)	Glycosylated Hemoglobin Measurement	Plasma Glucose Measurement	Plasma Glucose Measurement	sagittal axis
Study Factor Type Term Accession Number	OGMS:0000073	NCIT:C19796	CMO:0000105	NCIT:C64849	NCIT:C41376	NCIT:C41376	""
Study Factor Type Term Source REF	OBI	NCIT	CMO	NCIT	NCIT	NCIT	""
STUDY ASSAYS
Study Assay Measurement Type	nerve fiber
Study Assay Measurement Type Term Accession Number	UBERON:0006134
Study Assay Measurement Type Term Source REF	UBERON
Study Assay Technology Type	confocal microscopy
Study Assay Technology Type Term Accession Number	ERO:0000200
Study Assay Technology Type Term Source REF	ERO
Study Assay Technology Platform	""
Study Assay File Name	a_assay_Lagali.txt
STUDY PROTOCOLS
Study Protocol Name	Clinical study design and subjects	Adaptive method for depth-corrected SBP mapping by CCM	Automated mosaicking of IVCM image data	Nerve tracing and analysis of data usability and quality
Study Protocol Type	selection	imaging assay	data transformation	data annotation objective
Study Protocol Type Term Accession Number	OBI:0001928	OBI:0000185	OBI:0200000	http://www.ebi.ac.uk/efo/swo/SWO_0000467
Study Protocol Type Term Source REF	OBI	OBI	ERO	ERO
Study Protocol Description				
Study Protocol URI	""	""	""	""
Study Protocol Version				
Study Protocol Parameters Name	""	instrument; manufacturer	""	""
Study Protocol Parameters Name Term Accession Number	""	""	""	""
Study Protocol Parameters Name Term Source REF	""	""	""	""
Study Protocol Components Name	""	""	""	""
Study Protocol Components Type	""	""	""	""
Study Protocol Components Type Term Accession Number	""	""	""	""
Study Protocol Components Type Term Source REF	""	""	""	""
STUDY CONTACTS
Study Person Last Name	Lagali	Allgeier	Guimarães	Badian	Ruggeri	Köhler	Utheim	Peebo	Peterson	Dahlin	Rolandsson
Study Person First Name	Neil S.	Stephan	Pedro	Reza A.	Alfredo	Bernd	Tor Paaske	Beatrice	Magnus	Lars B.	Olov
Study Person Mid Initials											
Study Person Email	neil.lagali@liu.se	""	""	""	""	""	""	""	""	""	""
Study Person Phone											
Study Person Fax											
Study Person Address											
Study Person Affiliation	Department of Ophthalmology, Institute for Clinical and Experimental Medicine, Linköping University, 581 83 Linköping, Sweden	Institute for Applied Computer Science, Karlsruhe Institute of Technology, 76131 Karlsruhe, Germany	Department of Information Engineering, University of Padova, 35122 Padova, Italy	Faculty of Health Sciences, University College of Southeast Norway, 3045 Drammen, Norway	Department of Information Engineering, University of Padova, 35122 Padova, Italy	Institute for Applied Computer Science, Karlsruhe Institute of Technology, 76131 Karlsruhe, Germany	Unit of Regenerative Medicine, Department of Medical Biochemistry, Oslo University Hospital; University of Oslo, 0407 Oslo, Norway	Department of Ophthalmology, Institute for Clinical and Experimental Medicine, Linköping University, 581 83 Linköping, Sweden	Department of Public Health and Caring Sciences, Section of Family Medicine and Preventive Medicine, Uppsala University, 751 22 Uppsala, Sweden	Department of Translational Medicine - Hand Surgery, Lund University, Skåne University Hospital, 222 41 Malmö, Sweden	Department of Public Health and Clinical Medicine, Section of Family Medicine, Umeå University, 901 87 Umeå, Sweden
Study Person Roles											
Study Person Roles Term Accession Number											
Study Person Roles Term Source REF											
Comment[Study Person ORCID]	0000-0003-1079-4361										
Comment[Funder]											
Comment[FundRef ID]											
Comment[Funder Term Source REF]											
Comment[Grant Identifier]											
