# Supplementary material for: Wide-field corneal subbasal nerve plexus mosaics in age-controlled healthy and type 2 diabetes populations
Source: Sci Data. 2018 Apr 24;5:180075. doi: 10.1038/sdata.2018.75 (PMC5914299; doi:10.1038/sdata.2018.75)
Supplement: Supplementary file 1 [file sdata201875-isa1.zip › s_study_Lagali.txt]

Source Name	Characteristics[organism]	Term Source REF	Term Accession Number	Characteristics[organism part]	Term Source REF	Term Accession Number	Characteristics[sex]	Term Source REF	Term Accession Number	Characteristics[age]	Unit	Term Source REF	Term Accession Number	Protocol REF	Sample Name	Factor Value[subject group]	Factor Value[smoker]	Factor Value[BMI]	Factor Value[HbA1c]	Unit	Term Source REF	Term Accession Number	Factor Value[avg fasting plasma glucose]	Unit	Term Source REF	Term Accession Number	Factor Value[avg 2h plasma glucose]	Unit	Term Source REF	Term Accession Number	Factor Value[sagittal axis]
Skelleftea Hospital Eye Clinic attendee	Homo sapiens	NCBITAXON	NCBITaxon:9606	cornea	BTO	BTO:0000286	female	PATO	PATO:0000383	70	year	UO	UO:0000036	Clinical study design and subjects	1	10+	Yes	25.49626662	51	Millimole per Mole	NCIT_C111253	NCIT									left eye; right eye
Skelleftea Hospital Eye Clinic attendee	Homo sapiens	NCBITAXON	NCBITaxon:9606	cornea	BTO	BTO:0000286	male	PATO	PATO:0000384	70	year	UO	UO:0000036	Clinical study design and subjects	4	10+	Yes	28.31242619	54	Millimole per Mole	NCIT_C111253	NCIT									left eye; right eye
Skelleftea Hospital Eye Clinic attendee	Homo sapiens	NCBITAXON	NCBITaxon:9606	cornea	BTO	BTO:0000286	male	PATO	PATO:0000384	72	year	UO	UO:0000036	Clinical study design and subjects	9	10+	Yes	25.20920136	56	Millimole per Mole	NCIT_C111253	NCIT									left eye; right eye
Skelleftea Hospital Eye Clinic attendee	Homo sapiens	NCBITAXON	NCBITaxon:9606	cornea	BTO	BTO:0000286	male	PATO	PATO:0000384	68	year	UO	UO:0000036	Clinical study design and subjects	10	10+	Yes	31.28092183	76	Millimole per Mole	NCIT_C111253	NCIT									left eye; right eye
Skelleftea Hospital Eye Clinic attendee	Homo sapiens	NCBITAXON	NCBITaxon:9606	cornea	BTO	BTO:0000286	male	PATO	PATO:0000384	66	year	UO	UO:0000036	Clinical study design and subjects	13	10+	Yes	30.72896124	64	Millimole per Mole	NCIT_C111253	NCIT									left eye; right eye
Skelleftea Hospital Eye Clinic attendee	Homo sapiens	NCBITAXON	NCBITaxon:9606	cornea	BTO	BTO:0000286	female	PATO	PATO:0000383	70	year	UO	UO:0000036	Clinical study design and subjects	16	10+	No	34.10585141	45	Millimole per Mole	NCIT_C111253	NCIT									left eye; right eye
Skelleftea Hospital Eye Clinic attendee	Homo sapiens	NCBITAXON	NCBITaxon:9606	cornea	BTO	BTO:0000286	male	PATO	PATO:0000384	70	year	UO	UO:0000036	Clinical study design and subjects	17	10+	No	28.9340689	48	Millimole per Mole	NCIT_C111253	NCIT									left eye; right eye
Skelleftea Hospital Eye Clinic attendee	Homo sapiens	NCBITAXON	NCBITaxon:9606	cornea	BTO	BTO:0000286	female	PATO	PATO:0000383	72	year	UO	UO:0000036	Clinical study design and subjects	18	10+	No	30.46875	58	Millimole per Mole	NCIT_C111253	NCIT									left eye; right eye
Skelleftea Hospital Eye Clinic attendee	Homo sapiens	NCBITAXON	NCBITaxon:9606	cornea	BTO	BTO:0000286	female	PATO	PATO:0000383	70	year	UO	UO:0000036	Clinical study design and subjects	20	10+	No	32.21175729	65	Millimole per Mole	NCIT_C111253	NCIT									left eye; right eye
Skelleftea Hospital Eye Clinic attendee	Homo sapiens	NCBITAXON	NCBITaxon:9606	cornea	BTO	BTO:0000286	male	PATO	PATO:0000384	72	year	UO	UO:0000036	Clinical study design and subjects	21	10+	No	25.71219869	48	Millimole per Mole	NCIT_C111253	NCIT									left eye; right eye
Skelleftea Hospital Eye Clinic attendee	Homo sapiens	NCBITAXON	NCBITaxon:9606	cornea	BTO	BTO:0000286	male	PATO	PATO:0000384	70	year	UO	UO:0000036	Clinical study design and subjects	26	10+	No	25.05736022	52	Millimole per Mole	NCIT_C111253	NCIT									left eye; right eye
Skelleftea Hospital Eye Clinic attendee	Homo sapiens	NCBITAXON	NCBITaxon:9606	cornea	BTO	BTO:0000286	female	PATO	PATO:0000383	70	year	UO	UO:0000036	Clinical study design and subjects	27	10+	No	32.3828125	64	Millimole per Mole	NCIT_C111253	NCIT									left eye; right eye
Skelleftea Hospital Eye Clinic attendee	Homo sapiens	NCBITAXON	NCBITaxon:9606	cornea	BTO	BTO:0000286	female	PATO	PATO:0000383	70	year	UO	UO:0000036	Clinical study design and subjects	28	10+	No	23.71184463	52	Millimole per Mole	NCIT_C111253	NCIT									left eye; right eye
Skelleftea Hospital Eye Clinic attendee	Homo sapiens	NCBITAXON	NCBITaxon:9606	cornea	BTO	BTO:0000286	male	PATO	PATO:0000384	70	year	UO	UO:0000036	Clinical study design and subjects	29	10+	No	28.08899103	87	Millimole per Mole	NCIT_C111253	NCIT									left eye; right eye
Skelleftea Hospital Eye Clinic attendee	Homo sapiens	NCBITAXON	NCBITaxon:9606	cornea	BTO	BTO:0000286	male	PATO	PATO:0000384	70	year	UO	UO:0000036	Clinical study design and subjects	33	10+	Yes	28.71047932	60	Millimole per Mole	NCIT_C111253	NCIT									left eye; right eye
Skelleftea Hospital Eye Clinic attendee	Homo sapiens	NCBITAXON	NCBITaxon:9606	cornea	BTO	BTO:0000286	male	PATO	PATO:0000384	70	year	UO	UO:0000036	Clinical study design and subjects	35	10+	No	23.48394768	50	Millimole per Mole	NCIT_C111253	NCIT									left eye; right eye
Skelleftea Hospital Eye Clinic attendee	Homo sapiens	NCBITAXON	NCBITaxon:9606	cornea	BTO	BTO:0000286	male	PATO	PATO:0000384	70	year	UO	UO:0000036	Clinical study design and subjects	37	10+	No	38.19632234	73	Millimole per Mole	NCIT_C111253	NCIT									left eye; right eye
Skelleftea Hospital Eye Clinic attendee	Homo sapiens	NCBITAXON	NCBITaxon:9606	cornea	BTO	BTO:0000286	male	PATO	PATO:0000384	68	year	UO	UO:0000036	Clinical study design and subjects	38	NGT	No	26.70362358	39	Millimole per Mole	NCIT_C111253	NCIT	5.2	Millimole per Liter	NCIT	NCIT_C64387	5.8	Millimole per Liter	NCIT	NCIT_C64387	left eye; right eye
Skelleftea Hospital Eye Clinic attendee	Homo sapiens	NCBITAXON	NCBITaxon:9606	cornea	BTO	BTO:0000286	male	PATO	PATO:0000384	68	year	UO	UO:0000036	Clinical study design and subjects	39	NGT	No	31.09789075	37	Millimole per Mole	NCIT_C111253	NCIT	5.2	Millimole per Liter	NCIT	NCIT_C64387	8.1	Millimole per Liter	NCIT	NCIT_C64387	left eye; right eye
Skelleftea Hospital Eye Clinic attendee	Homo sapiens	NCBITAXON	NCBITaxon:9606	cornea	BTO	BTO:0000286	male	PATO	PATO:0000384	69	year	UO	UO:0000036	Clinical study design and subjects	40	IGT	Yes	31.24605479	41	Millimole per Mole	NCIT_C111253	NCIT	6.4	Millimole per Liter	NCIT	NCIT_C64387	10.8	Millimole per Liter	NCIT	NCIT_C64387	left eye; right eye
Skelleftea Hospital Eye Clinic attendee	Homo sapiens	NCBITAXON	NCBITaxon:9606	cornea	BTO	BTO:0000286	male	PATO	PATO:0000384	68	year	UO	UO:0000036	Clinical study design and subjects	41	NGT	No	26.67295689	40	Millimole per Mole	NCIT_C111253	NCIT	5.2	Millimole per Liter	NCIT	NCIT_C64387	6.55	Millimole per Liter	NCIT	NCIT_C64387	left eye; right eye
Skelleftea Hospital Eye Clinic attendee	Homo sapiens	NCBITAXON	NCBITaxon:9606	cornea	BTO	BTO:0000286	male	PATO	PATO:0000384	69	year	UO	UO:0000036	Clinical study design and subjects	42	IGT	No	27.38142423	38	Millimole per Mole	NCIT_C111253	NCIT									left eye; right eye
Skelleftea Hospital Eye Clinic attendee	Homo sapiens	NCBITAXON	NCBITaxon:9606	cornea	BTO	BTO:0000286	male	PATO	PATO:0000384	69	year	UO	UO:0000036	Clinical study design and subjects	44	IGT	No	24.90641227	45	Millimole per Mole	NCIT_C111253	NCIT	6.6	Millimole per Liter	NCIT	NCIT_C64387	13.3	Millimole per Liter	NCIT	NCIT_C64387	left eye; right eye
Skelleftea Hospital Eye Clinic attendee	Homo sapiens	NCBITAXON	NCBITaxon:9606	cornea	BTO	BTO:0000286	male	PATO	PATO:0000384	69	year	UO	UO:0000036	Clinical study design and subjects	45	NGT	No	26.42356982	33	Millimole per Mole	NCIT_C111253	NCIT	4.35	Millimole per Liter	NCIT	NCIT_C64387	6.95	Millimole per Liter	NCIT	NCIT_C64387	left eye; right eye
Skelleftea Hospital Eye Clinic attendee	Homo sapiens	NCBITAXON	NCBITaxon:9606	cornea	BTO	BTO:0000286	male	PATO	PATO:0000384	70	year	UO	UO:0000036	Clinical study design and subjects	46	NGT	No	26.86120692	35	Millimole per Mole	NCIT_C111253	NCIT	4.7	Millimole per Liter	NCIT	NCIT_C64387	7.5	Millimole per Liter	NCIT	NCIT_C64387	left eye; right eye
Skelleftea Hospital Eye Clinic attendee	Homo sapiens	NCBITAXON	NCBITaxon:9606	cornea	BTO	BTO:0000286	male	PATO	PATO:0000384	69	year	UO	UO:0000036	Clinical study design and subjects	47	NGT	Yes	27.77031264	38	Millimole per Mole	NCIT_C111253	NCIT	5.6	Millimole per Liter	NCIT	NCIT_C64387	7.05	Millimole per Liter	NCIT	NCIT_C64387	left eye; right eye
Skelleftea Hospital Eye Clinic attendee	Homo sapiens	NCBITAXON	NCBITaxon:9606	cornea	BTO	BTO:0000286	female	PATO	PATO:0000383	69	year	UO	UO:0000036	Clinical study design and subjects	49	NGT	No	25.703125	41	Millimole per Mole	NCIT_C111253	NCIT	6.2	Millimole per Liter	NCIT	NCIT_C64387	8.35	Millimole per Liter	NCIT	NCIT_C64387	left eye; right eye
Skelleftea Hospital Eye Clinic attendee	Homo sapiens	NCBITAXON	NCBITaxon:9606	cornea	BTO	BTO:0000286	female	PATO	PATO:0000383	69	year	UO	UO:0000036	Clinical study design and subjects	50	NGT	No	25.86451247	34	Millimole per Mole	NCIT_C111253	NCIT	5.1	Millimole per Liter	NCIT	NCIT_C64387	6.7	Millimole per Liter	NCIT	NCIT_C64387	left eye; right eye
Skelleftea Hospital Eye Clinic attendee	Homo sapiens	NCBITAXON	NCBITaxon:9606	cornea	BTO	BTO:0000286	female	PATO	PATO:0000383	68	year	UO	UO:0000036	Clinical study design and subjects	51	10+	No	22.10028959	43	Millimole per Mole	NCIT_C111253	NCIT									left eye; right eye
Skelleftea Hospital Eye Clinic attendee	Homo sapiens	NCBITAXON	NCBITaxon:9606	cornea	BTO	BTO:0000286	female	PATO	PATO:0000383	69	year	UO	UO:0000036	Clinical study design and subjects	52	NGT	No	18.82711104	35	Millimole per Mole	NCIT_C111253	NCIT	4.55	Millimole per Liter	NCIT	NCIT_C64387	6.25	Millimole per Liter	NCIT	NCIT_C64387	left eye; right eye
Skelleftea Hospital Eye Clinic attendee	Homo sapiens	NCBITAXON	NCBITaxon:9606	cornea	BTO	BTO:0000286	female	PATO	PATO:0000383	69	year	UO	UO:0000036	Clinical study design and subjects	53	NGT	No	21.8299522	39	Millimole per Mole	NCIT_C111253	NCIT	6.05	Millimole per Liter	NCIT	NCIT_C64387	9	Millimole per Liter	NCIT	NCIT_C64387	left eye; right eye
Skelleftea Hospital Eye Clinic attendee	Homo sapiens	NCBITAXON	NCBITaxon:9606	cornea	BTO	BTO:0000286	female	PATO	PATO:0000383	69	year	UO	UO:0000036	Clinical study design and subjects	54	NGT	Yes	24.22145329	41	Millimole per Mole	NCIT_C111253	NCIT	5.4	Millimole per Liter	NCIT	NCIT_C64387	6.9	Millimole per Liter	NCIT	NCIT_C64387	left eye; right eye
Skelleftea Hospital Eye Clinic attendee	Homo sapiens	NCBITAXON	NCBITaxon:9606	cornea	BTO	BTO:0000286	male	PATO	PATO:0000384	69	year	UO	UO:0000036	Clinical study design and subjects	56	NGT	No	21.70512943	42	Millimole per Mole	NCIT_C111253	NCIT	5.9	Millimole per Liter	NCIT	NCIT_C64387	3.55	Millimole per Liter	NCIT	NCIT_C64387	left eye; right eye
Skelleftea Hospital Eye Clinic attendee	Homo sapiens	NCBITAXON	NCBITaxon:9606	cornea	BTO	BTO:0000286	male	PATO	PATO:0000384	70	year	UO	UO:0000036	Clinical study design and subjects	57	NGT	No	28.32697422	44	Millimole per Mole	NCIT_C111253	NCIT	5.65	Millimole per Liter	NCIT	NCIT_C64387	7.7	Millimole per Liter	NCIT	NCIT_C64387	left eye; right eye
Skelleftea Hospital Eye Clinic attendee	Homo sapiens	NCBITAXON	NCBITaxon:9606	cornea	BTO	BTO:0000286	male	PATO	PATO:0000384	69	year	UO	UO:0000036	Clinical study design and subjects	58	NGT	No	21.6788068	36	Millimole per Mole	NCIT_C111253	NCIT	5.35	Millimole per Liter	NCIT	NCIT_C64387	6.9	Millimole per Liter	NCIT	NCIT_C64387	left eye; right eye
Skelleftea Hospital Eye Clinic attendee	Homo sapiens	NCBITAXON	NCBITaxon:9606	cornea	BTO	BTO:0000286	female	PATO	PATO:0000383	69	year	UO	UO:0000036	Clinical study design and subjects	59	NGT	Yes	21.484375	37	Millimole per Mole	NCIT_C111253	NCIT	5.4	Millimole per Liter	NCIT	NCIT_C64387	6.1	Millimole per Liter	NCIT	NCIT_C64387	left eye; right eye
Skelleftea Hospital Eye Clinic attendee	Homo sapiens	NCBITAXON	NCBITaxon:9606	cornea	BTO	BTO:0000286	female	PATO	PATO:0000383	69	year	UO	UO:0000036	Clinical study design and subjects	60	IGT	No	27.00513097	38	Millimole per Mole	NCIT_C111253	NCIT	5.35	Millimole per Liter	NCIT	NCIT_C64387	10.85	Millimole per Liter	NCIT	NCIT_C64387	left eye; right eye
Skelleftea Hospital Eye Clinic attendee	Homo sapiens	NCBITAXON	NCBITaxon:9606	cornea	BTO	BTO:0000286	female	PATO	PATO:0000383	69	year	UO	UO:0000036	Clinical study design and subjects	61	NGT	No	29.04370899	36	Millimole per Mole	NCIT_C111253	NCIT	5.65	Millimole per Liter	NCIT	NCIT_C64387	7.4	Millimole per Liter	NCIT	NCIT_C64387	left eye; right eye
Skelleftea Hospital Eye Clinic attendee	Homo sapiens	NCBITAXON	NCBITaxon:9606	cornea	BTO	BTO:0000286	female	PATO	PATO:0000383	69	year	UO	UO:0000036	Clinical study design and subjects	64	NGT	No	30.8112461	40	Millimole per Mole	NCIT_C111253	NCIT	5.65	Millimole per Liter	NCIT	NCIT_C64387	8.65	Millimole per Liter	NCIT	NCIT_C64387	left eye; right eye
Skelleftea Hospital Eye Clinic attendee	Homo sapiens	NCBITAXON	NCBITaxon:9606	cornea	BTO	BTO:0000286	male	PATO	PATO:0000384	69	year	UO	UO:0000036	Clinical study design and subjects	65	NGT	No	25.71219869	39	Millimole per Mole	NCIT_C111253	NCIT	4.25	Millimole per Liter	NCIT	NCIT_C64387	8.75	Millimole per Liter	NCIT	NCIT_C64387	left eye; right eye
Skelleftea Hospital Eye Clinic attendee	Homo sapiens	NCBITAXON	NCBITaxon:9606	cornea	BTO	BTO:0000286	female	PATO	PATO:0000383	69	year	UO	UO:0000036	Clinical study design and subjects	67	NGT	No	26.0261749	36	Millimole per Mole	NCIT_C111253	NCIT	4.75	Millimole per Liter	NCIT	NCIT_C64387	6.65	Millimole per Liter	NCIT	NCIT_C64387	left eye; right eye
Skelleftea Hospital Eye Clinic attendee	Homo sapiens	NCBITAXON	NCBITaxon:9606	cornea	BTO	BTO:0000286	male	PATO	PATO:0000384	69	year	UO	UO:0000036	Clinical study design and subjects	68	NGT	No	24.78425752	41	Millimole per Mole	NCIT_C111253	NCIT	5.2	Millimole per Liter	NCIT	NCIT_C64387	6.85	Millimole per Liter	NCIT	NCIT_C64387	left eye; right eye
Skelleftea Hospital Eye Clinic attendee	Homo sapiens	NCBITAXON	NCBITaxon:9606	cornea	BTO	BTO:0000286					year	UO	UO:0000036	Clinical study design and subjects	70	NGT															left eye; right eye
Skelleftea Hospital Eye Clinic attendee	Homo sapiens	NCBITAXON	NCBITaxon:9606	cornea	BTO	BTO:0000286	male	PATO	PATO:0000384	70	year	UO	UO:0000036	Clinical study design and subjects	71	NGT	No	26.88093499		Millimole per Mole	NCIT_C111253	NCIT	5	Millimole per Liter	NCIT	NCIT_C64387	9.05	Millimole per Liter	NCIT	NCIT_C64387	left eye; right eye
Skelleftea Hospital Eye Clinic attendee	Homo sapiens	NCBITAXON	NCBITaxon:9606	cornea	BTO	BTO:0000286	male	PATO	PATO:0000384	70	year	UO	UO:0000036	Clinical study design and subjects	72	NGT	Yes	25.55208695	39	Millimole per Mole	NCIT_C111253	NCIT	6.45	Millimole per Liter	NCIT	NCIT_C64387	8.7	Millimole per Liter	NCIT	NCIT_C64387	left eye; right eye
Skelleftea Hospital Eye Clinic attendee	Homo sapiens	NCBITAXON	NCBITaxon:9606	cornea	BTO	BTO:0000286	female	PATO	PATO:0000383	70	year	UO	UO:0000036	Clinical study design and subjects	73	<10	Yes	28.8671875	52	Millimole per Mole	NCIT_C111253	NCIT	7.4	Millimole per Liter	NCIT	NCIT_C64387	18.2	Millimole per Liter	NCIT	NCIT_C64387	left eye; right eye
Skelleftea Hospital Eye Clinic attendee	Homo sapiens	NCBITAXON	NCBITaxon:9606	cornea	BTO	BTO:0000286	male	PATO	PATO:0000384	70	year	UO	UO:0000036	Clinical study design and subjects	75	NGT	No	27.13141179	40	Millimole per Mole	NCIT_C111253	NCIT	5.3	Millimole per Liter	NCIT	NCIT_C64387	8.4	Millimole per Liter	NCIT	NCIT_C64387	left eye; right eye
Skelleftea Hospital Eye Clinic attendee	Homo sapiens	NCBITAXON	NCBITaxon:9606	cornea	BTO	BTO:0000286	female	PATO	PATO:0000383	70	year	UO	UO:0000036	Clinical study design and subjects	76	<10	No	26.89232314	42	Millimole per Mole	NCIT_C111253	NCIT	7	Millimole per Liter	NCIT	NCIT_C64387	6.5	Millimole per Liter	NCIT	NCIT_C64387	left eye; right eye
Skelleftea Hospital Eye Clinic attendee	Homo sapiens	NCBITAXON	NCBITaxon:9606	cornea	BTO	BTO:0000286	female	PATO	PATO:0000383	70	year	UO	UO:0000036	Clinical study design and subjects	77	NGT	No	30.48315806	38	Millimole per Mole	NCIT_C111253	NCIT	4.85	Millimole per Liter	NCIT	NCIT_C64387	8.6	Millimole per Liter	NCIT	NCIT_C64387	left eye; right eye
Skelleftea Hospital Eye Clinic attendee	Homo sapiens	NCBITAXON	NCBITaxon:9606	cornea	BTO	BTO:0000286	female	PATO	PATO:0000383	71	year	UO	UO:0000036	Clinical study design and subjects	78	NGT	No	29.24210864	38	Millimole per Mole	NCIT_C111253	NCIT	5.45	Millimole per Liter	NCIT	NCIT_C64387	8	Millimole per Liter	NCIT	NCIT_C64387	left eye; right eye
Skelleftea Hospital Eye Clinic attendee	Homo sapiens	NCBITAXON	NCBITaxon:9606	cornea	BTO	BTO:0000286	female	PATO	PATO:0000383	69	year	UO	UO:0000036	Clinical study design and subjects	79	IGT	No	22.65432099	40	Millimole per Mole	NCIT_C111253	NCIT	6	Millimole per Liter	NCIT	NCIT_C64387	12.3	Millimole per Liter	NCIT	NCIT_C64387	left eye; right eye
Skelleftea Hospital Eye Clinic attendee	Homo sapiens	NCBITAXON	NCBITaxon:9606	cornea	BTO	BTO:0000286	female	PATO	PATO:0000383	69	year	UO	UO:0000036	Clinical study design and subjects	80	NGT	No	19.72386588	42	Millimole per Mole	NCIT_C111253	NCIT	5.4	Millimole per Liter	NCIT	NCIT_C64387	8.05	Millimole per Liter	NCIT	NCIT_C64387	left eye; right eye
Skelleftea Hospital Eye Clinic attendee	Homo sapiens	NCBITAXON	NCBITaxon:9606	cornea	BTO	BTO:0000286	male	PATO	PATO:0000384	69	year	UO	UO:0000036	Clinical study design and subjects	81	<10	Yes	27.43484225	60	Millimole per Mole	NCIT_C111253	NCIT									left eye; right eye
Skelleftea Hospital Eye Clinic attendee	Homo sapiens	NCBITAXON	NCBITaxon:9606	cornea	BTO	BTO:0000286	male	PATO	PATO:0000384	68	year	UO	UO:0000036	Clinical study design and subjects	83	IGT	No	23.58983547	39	Millimole per Mole	NCIT_C111253	NCIT	5.7	Millimole per Liter	NCIT	NCIT_C64387	11.2	Millimole per Liter	NCIT	NCIT_C64387	left eye; right eye
Skelleftea Hospital Eye Clinic attendee	Homo sapiens	NCBITAXON	NCBITaxon:9606	cornea	BTO	BTO:0000286	male	PATO	PATO:0000384	70	year	UO	UO:0000036	Clinical study design and subjects	85	NGT	No	31.69587283	41	Millimole per Mole	NCIT_C111253	NCIT	5.6	Millimole per Liter	NCIT	NCIT_C64387	6.4	Millimole per Liter	NCIT	NCIT_C64387	left eye; right eye
Skelleftea Hospital Eye Clinic attendee	Homo sapiens	NCBITAXON	NCBITaxon:9606	cornea	BTO	BTO:0000286	male	PATO	PATO:0000384	69	year	UO	UO:0000036	Clinical study design and subjects	88	<10	Yes	30.66890496	53	Millimole per Mole	NCIT_C111253	NCIT									left eye; right eye
Skelleftea Hospital Eye Clinic attendee	Homo sapiens	NCBITAXON	NCBITaxon:9606	cornea	BTO	BTO:0000286	female	PATO	PATO:0000383	70	year	UO	UO:0000036	Clinical study design and subjects	89	NGT	No	18.06616734	38	Millimole per Mole	NCIT_C111253	NCIT	5	Millimole per Liter	NCIT	NCIT_C64387	8.75	Millimole per Liter	NCIT	NCIT_C64387	left eye; right eye
Skelleftea Hospital Eye Clinic attendee	Homo sapiens	NCBITAXON	NCBITaxon:9606	cornea	BTO	BTO:0000286	male	PATO	PATO:0000384	69	year	UO	UO:0000036	Clinical study design and subjects	90	NGT	No	21.87755102	38	Millimole per Mole	NCIT_C111253	NCIT	4.6	Millimole per Liter	NCIT	NCIT_C64387	7.7	Millimole per Liter	NCIT	NCIT_C64387	left eye; right eye
Skelleftea Hospital Eye Clinic attendee	Homo sapiens	NCBITAXON	NCBITaxon:9606	cornea	BTO	BTO:0000286	female	PATO	PATO:0000383	69	year	UO	UO:0000036	Clinical study design and subjects	91	NGT	No	25.46198063	37	Millimole per Mole	NCIT_C111253	NCIT	4.15	Millimole per Liter	NCIT	NCIT_C64387	8.25	Millimole per Liter	NCIT	NCIT_C64387	left eye; right eye
Skelleftea Hospital Eye Clinic attendee	Homo sapiens	NCBITAXON	NCBITaxon:9606	cornea	BTO	BTO:0000286	female	PATO	PATO:0000383	70	year	UO	UO:0000036	Clinical study design and subjects	94	NGT	Yes	29.00176254	36	Millimole per Mole	NCIT_C111253	NCIT	4.7	Millimole per Liter	NCIT	NCIT_C64387	7.6	Millimole per Liter	NCIT	NCIT_C64387	left eye; right eye
Skelleftea Hospital Eye Clinic attendee	Homo sapiens	NCBITAXON	NCBITaxon:9606	cornea	BTO	BTO:0000286	female	PATO	PATO:0000383	69	year	UO	UO:0000036	Clinical study design and subjects	95	10+	No	41.15226337	71	Millimole per Mole	NCIT_C111253	NCIT									left eye; right eye
Skelleftea Hospital Eye Clinic attendee	Homo sapiens	NCBITAXON	NCBITaxon:9606	cornea	BTO	BTO:0000286	male	PATO	PATO:0000384	69	year	UO	UO:0000036	Clinical study design and subjects	96	10+	No	33.07828528	53	Millimole per Mole	NCIT_C111253	NCIT									left eye; right eye
Skelleftea Hospital Eye Clinic attendee	Homo sapiens	NCBITAXON	NCBITaxon:9606	cornea	BTO	BTO:0000286	female	PATO	PATO:0000383	70	year	UO	UO:0000036	Clinical study design and subjects	98	<10	No	23.4375	48	Millimole per Mole	NCIT_C111253	NCIT	6.8	Millimole per Liter	NCIT	NCIT_C64387	13.7	Millimole per Liter	NCIT	NCIT_C64387	left eye; right eye
Skelleftea Hospital Eye Clinic attendee	Homo sapiens	NCBITAXON	NCBITaxon:9606	cornea	BTO	BTO:0000286	female	PATO	PATO:0000383	69	year	UO	UO:0000036	Clinical study design and subjects	99	10+	No	27.68877813	53	Millimole per Mole	NCIT_C111253	NCIT									left eye; right eye
Skelleftea Hospital Eye Clinic attendee	Homo sapiens	NCBITAXON	NCBITaxon:9606	cornea	BTO	BTO:0000286	female	PATO	PATO:0000383	69	year	UO	UO:0000036	Clinical study design and subjects	101	<10	No	26.70924663	53	Millimole per Mole	NCIT_C111253	NCIT									left eye; right eye
Skelleftea Hospital Eye Clinic attendee	Homo sapiens	NCBITAXON	NCBITaxon:9606	cornea	BTO	BTO:0000286	male	PATO	PATO:0000384	69	year	UO	UO:0000036	Clinical study design and subjects	102	10+	Yes	33.95061728	65	Millimole per Mole	NCIT_C111253	NCIT									left eye; right eye
Skelleftea Hospital Eye Clinic attendee	Homo sapiens	NCBITAXON	NCBITaxon:9606	cornea	BTO	BTO:0000286	male	PATO	PATO:0000384	69	year	UO	UO:0000036	Clinical study design and subjects	104	10+	No	26.7755102	46	Millimole per Mole	NCIT_C111253	NCIT	6.1	Millimole per Liter	NCIT	NCIT_C64387	11.4	Millimole per Liter	NCIT	NCIT_C64387	left eye; right eye
Skelleftea Hospital Eye Clinic attendee	Homo sapiens	NCBITAXON	NCBITaxon:9606	cornea	BTO	BTO:0000286					year	UO	UO:0000036	Clinical study design and subjects	105																left eye; right eye
Skelleftea Hospital Eye Clinic attendee	Homo sapiens	NCBITAXON	NCBITaxon:9606	cornea	BTO	BTO:0000286	male	PATO	PATO:0000384	68	year	UO	UO:0000036	Clinical study design and subjects	107	<10	No	33.74242289	43	Millimole per Mole	NCIT_C111253	NCIT									left eye; right eye
Skelleftea Hospital Eye Clinic attendee	Homo sapiens	NCBITAXON	NCBITaxon:9606	cornea	BTO	BTO:0000286	female	PATO	PATO:0000383	68	year	UO	UO:0000036	Clinical study design and subjects	111	NGT	No	20.90419501	39	Millimole per Mole	NCIT_C111253	NCIT	5.65	Millimole per Liter	NCIT	NCIT_C64387	8.7	Millimole per Liter	NCIT	NCIT_C64387	left eye; right eye
Skelleftea Hospital Eye Clinic attendee	Homo sapiens	NCBITAXON	NCBITaxon:9606	cornea	BTO	BTO:0000286	female	PATO	PATO:0000383	68	year	UO	UO:0000036	Clinical study design and subjects	112	IGT	No	19.8791026	35	Millimole per Mole	NCIT_C111253	NCIT	5.3	Millimole per Liter	NCIT	NCIT_C64387	9.1	Millimole per Liter	NCIT	NCIT_C64387	left eye; right eye
Skelleftea Hospital Eye Clinic attendee	Homo sapiens	NCBITAXON	NCBITaxon:9606	cornea	BTO	BTO:0000286	female	PATO	PATO:0000383	68	year	UO	UO:0000036	Clinical study design and subjects	113	<10	No	28.80441397	41	Millimole per Mole	NCIT_C111253	NCIT	6.7	Millimole per Liter	NCIT	NCIT_C64387	12.95	Millimole per Liter	NCIT	NCIT_C64387	left eye; right eye
Skelleftea Hospital Eye Clinic attendee	Homo sapiens	NCBITAXON	NCBITaxon:9606	cornea	BTO	BTO:0000286	male	PATO	PATO:0000384	68	year	UO	UO:0000036	Clinical study design and subjects	116	<10	No	24.53512397	42	Millimole per Mole	NCIT_C111253	NCIT	5.15	Millimole per Liter	NCIT	NCIT_C64387	15.25	Millimole per Liter	NCIT	NCIT_C64387	left eye; right eye
Skelleftea Hospital Eye Clinic attendee	Homo sapiens	NCBITAXON	NCBITaxon:9606	cornea	BTO	BTO:0000286	male	PATO	PATO:0000384	68	year	UO	UO:0000036	Clinical study design and subjects	117	IGT	Yes	28.99406695	42	Millimole per Mole	NCIT_C111253	NCIT	6.2	Millimole per Liter	NCIT	NCIT_C64387	10.4	Millimole per Liter	NCIT	NCIT_C64387	left eye; right eye
Skelleftea Hospital Eye Clinic attendee	Homo sapiens	NCBITAXON	NCBITaxon:9606	cornea	BTO	BTO:0000286	female	PATO	PATO:0000383	66	year	UO	UO:0000036	Clinical study design and subjects	119	10+	No	30.46875	48	Millimole per Mole	NCIT_C111253	NCIT									left eye; right eye
Skelleftea Hospital Eye Clinic attendee	Homo sapiens	NCBITAXON	NCBITaxon:9606	cornea	BTO	BTO:0000286	female	PATO	PATO:0000383	70	year	UO	UO:0000036	Clinical study design and subjects	120	10+	Yes	33.59375	46	Millimole per Mole	NCIT_C111253	NCIT									left eye; right eye
Skelleftea Hospital Eye Clinic attendee	Homo sapiens	NCBITAXON	NCBITaxon:9606	cornea	BTO	BTO:0000286	male	PATO	PATO:0000384	68	year	UO	UO:0000036	Clinical study design and subjects	121	<10	No	27.73229978	46	Millimole per Mole	NCIT_C111253	NCIT	5.9	Millimole per Liter	NCIT	NCIT_C64387	12.9	Millimole per Liter	NCIT	NCIT_C64387	left eye; right eye
Skelleftea Hospital Eye Clinic attendee	Homo sapiens	NCBITAXON	NCBITaxon:9606	cornea	BTO	BTO:0000286	male	PATO	PATO:0000384	68	year	UO	UO:0000036	Clinical study design and subjects	122	10+	No	30.69387755	89	Millimole per Mole	NCIT_C111253	NCIT									left eye; right eye
Skelleftea Hospital Eye Clinic attendee	Homo sapiens	NCBITAXON	NCBITaxon:9606	cornea	BTO	BTO:0000286	male	PATO	PATO:0000384	66	year	UO	UO:0000036	Clinical study design and subjects	123	10+	Yes	24.83564646	50	Millimole per Mole	NCIT_C111253	NCIT									left eye; right eye
Skelleftea Hospital Eye Clinic attendee	Homo sapiens	NCBITAXON	NCBITaxon:9606	cornea	BTO	BTO:0000286	male	PATO	PATO:0000384	68	year	UO	UO:0000036	Clinical study design and subjects	125	<10	No	26.7299275	42	Millimole per Mole	NCIT_C111253	NCIT									left eye; right eye
Skelleftea Hospital Eye Clinic attendee	Homo sapiens	NCBITAXON	NCBITaxon:9606	cornea	BTO	BTO:0000286	male	PATO	PATO:0000384	68	year	UO	UO:0000036	Clinical study design and subjects	126	IGT	Yes	41.47878367	37	Millimole per Mole	NCIT_C111253	NCIT	6.2	Millimole per Liter	NCIT	NCIT_C64387	11.3	Millimole per Liter	NCIT	NCIT_C64387	left eye; right eye
Skelleftea Hospital Eye Clinic attendee	Homo sapiens	NCBITAXON	NCBITaxon:9606	cornea	BTO	BTO:0000286	female	PATO	PATO:0000383	66	year	UO	UO:0000036	Clinical study design and subjects	128	10+	Yes	28.37710013	52	Millimole per Mole	NCIT_C111253	NCIT									left eye; right eye
