# Supplementary material for: Wide-field corneal subbasal nerve plexus mosaics in age-controlled healthy and type 2 diabetes populations
Source: Sci Data. 2018 Apr 24;5:180075. doi: 10.1038/sdata.2018.75 (PMC5914299; doi:10.1038/sdata.2018.75)
Supplement: Supplementary file 1 [file sdata201875-isa1.zip › a_assay_Lagali.txt]

Sample Name	Protocol REF	Parameter Value[instrument]	Parameter Value[manufacturer]	Assay Name	Raw Data File	Comment[Data Repository]	Comment[Data Record Accession]	Comment[Data Record URI]	Protocol REF	Derived Data File	Comment[Data Repository]	Comment[Data Record Accession]	Comment[Data Record URI]	Protocol REF	Derived Data File	Comment[Data Repository]	Comment[Data Record Accession]	Comment[Data Record URI]	Factor Value[sagittal axis]
1	Adaptive method for depth-corrected SBP mapping by CCM	Heidelberg Retina Tomograph 3	Heidelberg Engineering	1_OD	Raw nerve plexus images/DiabetesAllSubjectsNervesOnlyPart1/OD/P1(x)xx.tif	figshare	doi:10.6084/m9.figshare.c.3950197	https://doi.org/10.6084/m9.figshare.c.3950197	Automated mosaicking of IVCM image data	Wide field SBP mosaics/1OD_mx.tif	figshare	doi:10.6084/m9.figshare.c.3950197	https://doi.org/10.6084/m9.figshare.c.3950197	Nerve tracing and analysis of data usability and quality	Manual nerve tracing files/1OD_mx.ndf	figshare	doi:10.6084/m9.figshare.c.3950197	https://doi.org/10.6084/m9.figshare.c.3950197	OD right eye
4	Adaptive method for depth-corrected SBP mapping by CCM	Heidelberg Retina Tomograph 3	Heidelberg Engineering	4_OD	Raw nerve plexus images/DiabetesAllSubjectsNervesOnlyPart1/OD/P4(x)xx.tif	figshare	doi:10.6084/m9.figshare.c.3950197	https://doi.org/10.6084/m9.figshare.c.3950197	Automated mosaicking of IVCM image data	Wide field SBP mosaics/4OD_mx.tif	figshare	doi:10.6084/m9.figshare.c.3950197	https://doi.org/10.6084/m9.figshare.c.3950197	Nerve tracing and analysis of data usability and quality	Manual nerve tracing files/4OD_mx.ndf	figshare	doi:10.6084/m9.figshare.c.3950197	https://doi.org/10.6084/m9.figshare.c.3950197	OD right eye
9	Adaptive method for depth-corrected SBP mapping by CCM	Heidelberg Retina Tomograph 3	Heidelberg Engineering	9_OD	Raw nerve plexus images/DiabetesAllSubjectsNervesOnlyPart1/OD/P9(x)xx.tif	figshare	doi:10.6084/m9.figshare.c.3950197	https://doi.org/10.6084/m9.figshare.c.3950197	Automated mosaicking of IVCM image data	Wide field SBP mosaics/9OD_mx.tif	figshare	doi:10.6084/m9.figshare.c.3950197	https://doi.org/10.6084/m9.figshare.c.3950197	Nerve tracing and analysis of data usability and quality	Manual nerve tracing files/9OD_mx.ndf	figshare	doi:10.6084/m9.figshare.c.3950197	https://doi.org/10.6084/m9.figshare.c.3950197	OD right eye
10	Adaptive method for depth-corrected SBP mapping by CCM	Heidelberg Retina Tomograph 3	Heidelberg Engineering	10_OD	Raw nerve plexus images/DiabetesAllSubjectsNervesOnlyPart1/OD/P10(x)xx.tif	figshare	doi:10.6084/m9.figshare.c.3950197	https://doi.org/10.6084/m9.figshare.c.3950197	Automated mosaicking of IVCM image data	Wide field SBP mosaics/10OD_mx.tif	figshare	doi:10.6084/m9.figshare.c.3950197	https://doi.org/10.6084/m9.figshare.c.3950197	Nerve tracing and analysis of data usability and quality	Manual nerve tracing files/10OD_mx.ndf	figshare	doi:10.6084/m9.figshare.c.3950197	https://doi.org/10.6084/m9.figshare.c.3950197	OD right eye
13	Adaptive method for depth-corrected SBP mapping by CCM	Heidelberg Retina Tomograph 3	Heidelberg Engineering	13_OD	Raw nerve plexus images/DiabetesAllSubjectsNervesOnlyPart1/OD/P13(x)xx.tif	figshare	doi:10.6084/m9.figshare.c.3950197	https://doi.org/10.6084/m9.figshare.c.3950197	Automated mosaicking of IVCM image data	Wide field SBP mosaics/13OD_mx.tif	figshare	doi:10.6084/m9.figshare.c.3950197	https://doi.org/10.6084/m9.figshare.c.3950197	Nerve tracing and analysis of data usability and quality	Manual nerve tracing files/13OD_mx.ndf	figshare	doi:10.6084/m9.figshare.c.3950197	https://doi.org/10.6084/m9.figshare.c.3950197	OD right eye
16	Adaptive method for depth-corrected SBP mapping by CCM	Heidelberg Retina Tomograph 3	Heidelberg Engineering	16_OD	Raw nerve plexus images/DiabetesAllSubjectsNervesOnlyPart1/OD/P16(x)xx.tif	figshare	doi:10.6084/m9.figshare.c.3950197	https://doi.org/10.6084/m9.figshare.c.3950197	Automated mosaicking of IVCM image data	Wide field SBP mosaics/16OD_mx.tif	figshare	doi:10.6084/m9.figshare.c.3950197	https://doi.org/10.6084/m9.figshare.c.3950197	Nerve tracing and analysis of data usability and quality	Manual nerve tracing files/16OD_mx.ndf	figshare	doi:10.6084/m9.figshare.c.3950197	https://doi.org/10.6084/m9.figshare.c.3950197	OD right eye
17	Adaptive method for depth-corrected SBP mapping by CCM	Heidelberg Retina Tomograph 3	Heidelberg Engineering	17_OD	Raw nerve plexus images/DiabetesAllSubjectsNervesOnlyPart1/OD/P17(x)xx.tif	figshare	doi:10.6084/m9.figshare.c.3950197	https://doi.org/10.6084/m9.figshare.c.3950197	Automated mosaicking of IVCM image data	Wide field SBP mosaics/17OD_mx.tif	figshare	doi:10.6084/m9.figshare.c.3950197	https://doi.org/10.6084/m9.figshare.c.3950197	Nerve tracing and analysis of data usability and quality	Manual nerve tracing files/17OD_mx.ndf	figshare	doi:10.6084/m9.figshare.c.3950197	https://doi.org/10.6084/m9.figshare.c.3950197	OD right eye
18	Adaptive method for depth-corrected SBP mapping by CCM	Heidelberg Retina Tomograph 3	Heidelberg Engineering	18_OD	Raw nerve plexus images/DiabetesAllSubjectsNervesOnlyPart1/OD/P18(x)xx.tif	figshare	doi:10.6084/m9.figshare.c.3950197	https://doi.org/10.6084/m9.figshare.c.3950197	Automated mosaicking of IVCM image data	Wide field SBP mosaics/18OD_mx.tif	figshare	doi:10.6084/m9.figshare.c.3950197	https://doi.org/10.6084/m9.figshare.c.3950197	Nerve tracing and analysis of data usability and quality	Manual nerve tracing files/18OD_mx.ndf	figshare	doi:10.6084/m9.figshare.c.3950197	https://doi.org/10.6084/m9.figshare.c.3950197	OD right eye
20	Adaptive method for depth-corrected SBP mapping by CCM	Heidelberg Retina Tomograph 3	Heidelberg Engineering	20_OD	Raw nerve plexus images/DiabetesAllSubjectsNervesOnlyPart1/OD/P20(x)xx.tif	figshare	doi:10.6084/m9.figshare.c.3950197	https://doi.org/10.6084/m9.figshare.c.3950197	Automated mosaicking of IVCM image data	Wide field SBP mosaics/20OD_mx.tif	figshare	doi:10.6084/m9.figshare.c.3950197	https://doi.org/10.6084/m9.figshare.c.3950197	Nerve tracing and analysis of data usability and quality	Manual nerve tracing files/20OD_mx.ndf	figshare	doi:10.6084/m9.figshare.c.3950197	https://doi.org/10.6084/m9.figshare.c.3950197	OD right eye
21	Adaptive method for depth-corrected SBP mapping by CCM	Heidelberg Retina Tomograph 3	Heidelberg Engineering	21_OD	Raw nerve plexus images/DiabetesAllSubjectsNervesOnlyPart1/OD/P21(x)xx.tif	figshare	doi:10.6084/m9.figshare.c.3950197	https://doi.org/10.6084/m9.figshare.c.3950197	Automated mosaicking of IVCM image data	Wide field SBP mosaics/21OD_mx.tif	figshare	doi:10.6084/m9.figshare.c.3950197	https://doi.org/10.6084/m9.figshare.c.3950197	Nerve tracing and analysis of data usability and quality	Manual nerve tracing files/21OD_mx.ndf	figshare	doi:10.6084/m9.figshare.c.3950197	https://doi.org/10.6084/m9.figshare.c.3950197	OD right eye
26	Adaptive method for depth-corrected SBP mapping by CCM	Heidelberg Retina Tomograph 3	Heidelberg Engineering	26_OD	Raw nerve plexus images/DiabetesAllSubjectsNervesOnlyPart1/OD/P26(x)xx.tif	figshare	doi:10.6084/m9.figshare.c.3950197	https://doi.org/10.6084/m9.figshare.c.3950197	Automated mosaicking of IVCM image data	Wide field SBP mosaics/26OD_mx.tif	figshare	doi:10.6084/m9.figshare.c.3950197	https://doi.org/10.6084/m9.figshare.c.3950197	Nerve tracing and analysis of data usability and quality	Manual nerve tracing files/26OD_mx.ndf	figshare	doi:10.6084/m9.figshare.c.3950197	https://doi.org/10.6084/m9.figshare.c.3950197	OD right eye
27	Adaptive method for depth-corrected SBP mapping by CCM	Heidelberg Retina Tomograph 3	Heidelberg Engineering	27_OD	Raw nerve plexus images/DiabetesAllSubjectsNervesOnlyPart1/OD/P27(x)xx.tif	figshare	doi:10.6084/m9.figshare.c.3950197	https://doi.org/10.6084/m9.figshare.c.3950197	Automated mosaicking of IVCM image data	Wide field SBP mosaics/27OD_mx.tif	figshare	doi:10.6084/m9.figshare.c.3950197	https://doi.org/10.6084/m9.figshare.c.3950197	Nerve tracing and analysis of data usability and quality	Manual nerve tracing files/27OD_mx.ndf	figshare	doi:10.6084/m9.figshare.c.3950197	https://doi.org/10.6084/m9.figshare.c.3950197	OD right eye
28	Adaptive method for depth-corrected SBP mapping by CCM	Heidelberg Retina Tomograph 3	Heidelberg Engineering	28_OD	Raw nerve plexus images/DiabetesAllSubjectsNervesOnlyPart1/OD/P28(x)xx.tif	figshare	doi:10.6084/m9.figshare.c.3950197	https://doi.org/10.6084/m9.figshare.c.3950197	Automated mosaicking of IVCM image data	Wide field SBP mosaics/28OD_mx.tif	figshare	doi:10.6084/m9.figshare.c.3950197	https://doi.org/10.6084/m9.figshare.c.3950197	Nerve tracing and analysis of data usability and quality	Manual nerve tracing files/28OD_mx.ndf	figshare	doi:10.6084/m9.figshare.c.3950197	https://doi.org/10.6084/m9.figshare.c.3950197	OD right eye
29	Adaptive method for depth-corrected SBP mapping by CCM	Heidelberg Retina Tomograph 3	Heidelberg Engineering	29_OD	Raw nerve plexus images/DiabetesAllSubjectsNervesOnlyPart1/OD/P29(x)xx.tif	figshare	doi:10.6084/m9.figshare.c.3950197	https://doi.org/10.6084/m9.figshare.c.3950197	Automated mosaicking of IVCM image data	Wide field SBP mosaics/29OD_mx.tif	figshare	doi:10.6084/m9.figshare.c.3950197	https://doi.org/10.6084/m9.figshare.c.3950197	Nerve tracing and analysis of data usability and quality	Manual nerve tracing files/29OD_mx.ndf	figshare	doi:10.6084/m9.figshare.c.3950197	https://doi.org/10.6084/m9.figshare.c.3950197	OD right eye
33	Adaptive method for depth-corrected SBP mapping by CCM	Heidelberg Retina Tomograph 3	Heidelberg Engineering	33_OD	Raw nerve plexus images/DiabetesAllSubjectsNervesOnlyPart1/OD/P33(x)xx.tif	figshare	doi:10.6084/m9.figshare.c.3950197	https://doi.org/10.6084/m9.figshare.c.3950197	Automated mosaicking of IVCM image data	Wide field SBP mosaics/33OD_mx.tif	figshare	doi:10.6084/m9.figshare.c.3950197	https://doi.org/10.6084/m9.figshare.c.3950197	Nerve tracing and analysis of data usability and quality	Manual nerve tracing files/33OD_mx.ndf	figshare	doi:10.6084/m9.figshare.c.3950197	https://doi.org/10.6084/m9.figshare.c.3950197	OD right eye
35	Adaptive method for depth-corrected SBP mapping by CCM	Heidelberg Retina Tomograph 3	Heidelberg Engineering	35_OD	Raw nerve plexus images/DiabetesAllSubjectsNervesOnlyPart1/OD/P35(x)xx.tif	figshare	doi:10.6084/m9.figshare.c.3950197	https://doi.org/10.6084/m9.figshare.c.3950197	Automated mosaicking of IVCM image data	Wide field SBP mosaics/35OD_mx.tif	figshare	doi:10.6084/m9.figshare.c.3950197	https://doi.org/10.6084/m9.figshare.c.3950197	Nerve tracing and analysis of data usability and quality	Manual nerve tracing files/35OD_mx.ndf	figshare	doi:10.6084/m9.figshare.c.3950197	https://doi.org/10.6084/m9.figshare.c.3950197	OD right eye
37	Adaptive method for depth-corrected SBP mapping by CCM	Heidelberg Retina Tomograph 3	Heidelberg Engineering	37_OD	Raw nerve plexus images/DiabetesAllSubjectsNervesOnlyPart1/OD/P37(x)xx.tif	figshare	doi:10.6084/m9.figshare.c.3950197	https://doi.org/10.6084/m9.figshare.c.3950197	Automated mosaicking of IVCM image data	Wide field SBP mosaics/37OD_mx.tif	figshare	doi:10.6084/m9.figshare.c.3950197	https://doi.org/10.6084/m9.figshare.c.3950197	Nerve tracing and analysis of data usability and quality	Manual nerve tracing files/37OD_mx.ndf	figshare	doi:10.6084/m9.figshare.c.3950197	https://doi.org/10.6084/m9.figshare.c.3950197	OD right eye
38	Adaptive method for depth-corrected SBP mapping by CCM	Heidelberg Retina Tomograph 3	Heidelberg Engineering	38_OD	Raw nerve plexus images/DiabetesAllSubjectsNervesOnlyPart1/OD/P38(x)xx.tif	figshare	doi:10.6084/m9.figshare.c.3950197	https://doi.org/10.6084/m9.figshare.c.3950197	Automated mosaicking of IVCM image data	Wide field SBP mosaics/38OD_mx.tif	figshare	doi:10.6084/m9.figshare.c.3950197	https://doi.org/10.6084/m9.figshare.c.3950197	Nerve tracing and analysis of data usability and quality	Manual nerve tracing files/38OD_mx.ndf	figshare	doi:10.6084/m9.figshare.c.3950197	https://doi.org/10.6084/m9.figshare.c.3950197	OD right eye
39	Adaptive method for depth-corrected SBP mapping by CCM	Heidelberg Retina Tomograph 3	Heidelberg Engineering	39_OD	Raw nerve plexus images/DiabetesAllSubjectsNervesOnlyPart1/OD/P39(x)xx.tif	figshare	doi:10.6084/m9.figshare.c.3950197	https://doi.org/10.6084/m9.figshare.c.3950197	Automated mosaicking of IVCM image data	Wide field SBP mosaics/39OD_mx.tif	figshare	doi:10.6084/m9.figshare.c.3950197	https://doi.org/10.6084/m9.figshare.c.3950197	Nerve tracing and analysis of data usability and quality	Manual nerve tracing files/39OD_mx.ndf	figshare	doi:10.6084/m9.figshare.c.3950197	https://doi.org/10.6084/m9.figshare.c.3950197	OD right eye
40	Adaptive method for depth-corrected SBP mapping by CCM	Heidelberg Retina Tomograph 3	Heidelberg Engineering	40_OD	Raw nerve plexus images/DiabetesAllSubjectsNervesOnlyPart1/OD/P40(x)xx.tif	figshare	doi:10.6084/m9.figshare.c.3950197	https://doi.org/10.6084/m9.figshare.c.3950197	Automated mosaicking of IVCM image data	Wide field SBP mosaics/40OD_mx.tif	figshare	doi:10.6084/m9.figshare.c.3950197	https://doi.org/10.6084/m9.figshare.c.3950197	Nerve tracing and analysis of data usability and quality	Manual nerve tracing files/40OD_mx.ndf	figshare	doi:10.6084/m9.figshare.c.3950197	https://doi.org/10.6084/m9.figshare.c.3950197	OD right eye
41	Adaptive method for depth-corrected SBP mapping by CCM	Heidelberg Retina Tomograph 3	Heidelberg Engineering	41_OD	Raw nerve plexus images/DiabetesAllSubjectsNervesOnlyPart1/OD/P41(x)xx.tif	figshare	doi:10.6084/m9.figshare.c.3950197	https://doi.org/10.6084/m9.figshare.c.3950197	Automated mosaicking of IVCM image data	Wide field SBP mosaics/41OD_mx.tif	figshare	doi:10.6084/m9.figshare.c.3950197	https://doi.org/10.6084/m9.figshare.c.3950197	Nerve tracing and analysis of data usability and quality	Manual nerve tracing files/41OD_mx.ndf	figshare	doi:10.6084/m9.figshare.c.3950197	https://doi.org/10.6084/m9.figshare.c.3950197	OD right eye
42	Adaptive method for depth-corrected SBP mapping by CCM	Heidelberg Retina Tomograph 3	Heidelberg Engineering	42_OD	Raw nerve plexus images/DiabetesAllSubjectsNervesOnlyPart1/OD/P42(x)xx.tif	figshare	doi:10.6084/m9.figshare.c.3950197	https://doi.org/10.6084/m9.figshare.c.3950197	Automated mosaicking of IVCM image data	Wide field SBP mosaics/42OD_mx.tif	figshare	doi:10.6084/m9.figshare.c.3950197	https://doi.org/10.6084/m9.figshare.c.3950197	Nerve tracing and analysis of data usability and quality	Manual nerve tracing files/42OD_mx.ndf	figshare	doi:10.6084/m9.figshare.c.3950197	https://doi.org/10.6084/m9.figshare.c.3950197	OD right eye
44	Adaptive method for depth-corrected SBP mapping by CCM	Heidelberg Retina Tomograph 3	Heidelberg Engineering	44_OD	Raw nerve plexus images/DiabetesAllSubjectsNervesOnlyPart1/OD/P44(x)xx.tif	figshare	doi:10.6084/m9.figshare.c.3950197	https://doi.org/10.6084/m9.figshare.c.3950197	Automated mosaicking of IVCM image data	Wide field SBP mosaics/44OD_mx.tif	figshare	doi:10.6084/m9.figshare.c.3950197	https://doi.org/10.6084/m9.figshare.c.3950197	Nerve tracing and analysis of data usability and quality	Manual nerve tracing files/44OD_mx.ndf	figshare	doi:10.6084/m9.figshare.c.3950197	https://doi.org/10.6084/m9.figshare.c.3950197	OD right eye
45	Adaptive method for depth-corrected SBP mapping by CCM	Heidelberg Retina Tomograph 3	Heidelberg Engineering	45_OD	Raw nerve plexus images/DiabetesAllSubjectsNervesOnlyPart1/OD/P45(x)xx.tif	figshare	doi:10.6084/m9.figshare.c.3950197	https://doi.org/10.6084/m9.figshare.c.3950197	Automated mosaicking of IVCM image data	Wide field SBP mosaics/45OD_mx.tif	figshare	doi:10.6084/m9.figshare.c.3950197	https://doi.org/10.6084/m9.figshare.c.3950197	Nerve tracing and analysis of data usability and quality	Manual nerve tracing files/45OD_mx.ndf	figshare	doi:10.6084/m9.figshare.c.3950197	https://doi.org/10.6084/m9.figshare.c.3950197	OD right eye
46	Adaptive method for depth-corrected SBP mapping by CCM	Heidelberg Retina Tomograph 3	Heidelberg Engineering	46_OD	Raw nerve plexus images/DiabetesAllSubjectsNervesOnlyPart1/OD/P46(x)xx.tif	figshare	doi:10.6084/m9.figshare.c.3950197	https://doi.org/10.6084/m9.figshare.c.3950197	Automated mosaicking of IVCM image data	Wide field SBP mosaics/46OD_mx.tif	figshare	doi:10.6084/m9.figshare.c.3950197	https://doi.org/10.6084/m9.figshare.c.3950197	Nerve tracing and analysis of data usability and quality	Manual nerve tracing files/46OD_mx.ndf	figshare	doi:10.6084/m9.figshare.c.3950197	https://doi.org/10.6084/m9.figshare.c.3950197	OD right eye
47	Adaptive method for depth-corrected SBP mapping by CCM	Heidelberg Retina Tomograph 3	Heidelberg Engineering	47_OD	Raw nerve plexus images/DiabetesAllSubjectsNervesOnlyPart1/OD/P47(x)xx.tif	figshare	doi:10.6084/m9.figshare.c.3950197	https://doi.org/10.6084/m9.figshare.c.3950197	Automated mosaicking of IVCM image data	Wide field SBP mosaics/47OD_mx.tif	figshare	doi:10.6084/m9.figshare.c.3950197	https://doi.org/10.6084/m9.figshare.c.3950197	Nerve tracing and analysis of data usability and quality	Manual nerve tracing files/47OD_mx.ndf	figshare	doi:10.6084/m9.figshare.c.3950197	https://doi.org/10.6084/m9.figshare.c.3950197	OD right eye
49	Adaptive method for depth-corrected SBP mapping by CCM	Heidelberg Retina Tomograph 3	Heidelberg Engineering	49_OD	Raw nerve plexus images/DiabetesAllSubjectsNervesOnlyPart1/OD/P49(x)xx.tif	figshare	doi:10.6084/m9.figshare.c.3950197	https://doi.org/10.6084/m9.figshare.c.3950197	Automated mosaicking of IVCM image data	Wide field SBP mosaics/49OD_mx.tif	figshare	doi:10.6084/m9.figshare.c.3950197	https://doi.org/10.6084/m9.figshare.c.3950197	Nerve tracing and analysis of data usability and quality	Manual nerve tracing files/49OD_mx.ndf	figshare	doi:10.6084/m9.figshare.c.3950197	https://doi.org/10.6084/m9.figshare.c.3950197	OD right eye
50	Adaptive method for depth-corrected SBP mapping by CCM	Heidelberg Retina Tomograph 3	Heidelberg Engineering	50_OD	Raw nerve plexus images/DiabetesAllSubjectsNervesOnlyPart1/OD/P50(x)xx.tif	figshare	doi:10.6084/m9.figshare.c.3950197	https://doi.org/10.6084/m9.figshare.c.3950197	Automated mosaicking of IVCM image data	Wide field SBP mosaics/50OD_mx.tif	figshare	doi:10.6084/m9.figshare.c.3950197	https://doi.org/10.6084/m9.figshare.c.3950197	Nerve tracing and analysis of data usability and quality	Manual nerve tracing files/50OD_mx.ndf	figshare	doi:10.6084/m9.figshare.c.3950197	https://doi.org/10.6084/m9.figshare.c.3950197	OD right eye
51	Adaptive method for depth-corrected SBP mapping by CCM	Heidelberg Retina Tomograph 3	Heidelberg Engineering	51_OD	Raw nerve plexus images/DiabetesAllSubjectsNervesOnlyPart1/OD/P51(x)xx.tif	figshare	doi:10.6084/m9.figshare.c.3950197	https://doi.org/10.6084/m9.figshare.c.3950197	Automated mosaicking of IVCM image data	Wide field SBP mosaics/51OD_mx.tif	figshare	doi:10.6084/m9.figshare.c.3950197	https://doi.org/10.6084/m9.figshare.c.3950197	Nerve tracing and analysis of data usability and quality	Manual nerve tracing files/51OD_mx.ndf	figshare	doi:10.6084/m9.figshare.c.3950197	https://doi.org/10.6084/m9.figshare.c.3950197	OD right eye
52	Adaptive method for depth-corrected SBP mapping by CCM	Heidelberg Retina Tomograph 3	Heidelberg Engineering	52_OD	Raw nerve plexus images/DiabetesAllSubjectsNervesOnlyPart1/OD/P52(x)xx.tif	figshare	doi:10.6084/m9.figshare.c.3950197	https://doi.org/10.6084/m9.figshare.c.3950197	Automated mosaicking of IVCM image data	Wide field SBP mosaics/52OD_mx.tif	figshare	doi:10.6084/m9.figshare.c.3950197	https://doi.org/10.6084/m9.figshare.c.3950197	Nerve tracing and analysis of data usability and quality	Manual nerve tracing files/52OD_mx.ndf	figshare	doi:10.6084/m9.figshare.c.3950197	https://doi.org/10.6084/m9.figshare.c.3950197	OD right eye
53	Adaptive method for depth-corrected SBP mapping by CCM	Heidelberg Retina Tomograph 3	Heidelberg Engineering	53_OD	Raw nerve plexus images/DiabetesAllSubjectsNervesOnlyPart1/OD/P53(x)xx.tif	figshare	doi:10.6084/m9.figshare.c.3950197	https://doi.org/10.6084/m9.figshare.c.3950197	Automated mosaicking of IVCM image data	Wide field SBP mosaics/53OD_mx.tif	figshare	doi:10.6084/m9.figshare.c.3950197	https://doi.org/10.6084/m9.figshare.c.3950197	Nerve tracing and analysis of data usability and quality	Manual nerve tracing files/53OD_mx.ndf	figshare	doi:10.6084/m9.figshare.c.3950197	https://doi.org/10.6084/m9.figshare.c.3950197	OD right eye
54	Adaptive method for depth-corrected SBP mapping by CCM	Heidelberg Retina Tomograph 3	Heidelberg Engineering	54_OD	Raw nerve plexus images/DiabetesAllSubjectsNervesOnlyPart1/OD/P54(x)xx.tif	figshare	doi:10.6084/m9.figshare.c.3950197	https://doi.org/10.6084/m9.figshare.c.3950197	Automated mosaicking of IVCM image data	Wide field SBP mosaics/54OD_mx.tif	figshare	doi:10.6084/m9.figshare.c.3950197	https://doi.org/10.6084/m9.figshare.c.3950197	Nerve tracing and analysis of data usability and quality	Manual nerve tracing files/54OD_mx.ndf	figshare	doi:10.6084/m9.figshare.c.3950197	https://doi.org/10.6084/m9.figshare.c.3950197	OD right eye
56	Adaptive method for depth-corrected SBP mapping by CCM	Heidelberg Retina Tomograph 3	Heidelberg Engineering	56_OD	Raw nerve plexus images/DiabetesAllSubjectsNervesOnlyPart1/OD/P56(x)xx.tif	figshare	doi:10.6084/m9.figshare.c.3950197	https://doi.org/10.6084/m9.figshare.c.3950197	Automated mosaicking of IVCM image data	Wide field SBP mosaics/56OD_mx.tif	figshare	doi:10.6084/m9.figshare.c.3950197	https://doi.org/10.6084/m9.figshare.c.3950197	Nerve tracing and analysis of data usability and quality	Manual nerve tracing files/56OD_mx.ndf	figshare	doi:10.6084/m9.figshare.c.3950197	https://doi.org/10.6084/m9.figshare.c.3950197	OD right eye
57	Adaptive method for depth-corrected SBP mapping by CCM	Heidelberg Retina Tomograph 3	Heidelberg Engineering	57_OD	Raw nerve plexus images/DiabetesAllSubjectsNervesOnlyPart1/OD/P57(x)xx.tif	figshare	doi:10.6084/m9.figshare.c.3950197	https://doi.org/10.6084/m9.figshare.c.3950197	Automated mosaicking of IVCM image data	Wide field SBP mosaics/57OD_mx.tif	figshare	doi:10.6084/m9.figshare.c.3950197	https://doi.org/10.6084/m9.figshare.c.3950197	Nerve tracing and analysis of data usability and quality	Manual nerve tracing files/57OD_mx.ndf	figshare	doi:10.6084/m9.figshare.c.3950197	https://doi.org/10.6084/m9.figshare.c.3950197	OD right eye
58	Adaptive method for depth-corrected SBP mapping by CCM	Heidelberg Retina Tomograph 3	Heidelberg Engineering	58_OD	Raw nerve plexus images/DiabetesAllSubjectsNervesOnlyPart1/OD/P58(x)xx.tif	figshare	doi:10.6084/m9.figshare.c.3950197	https://doi.org/10.6084/m9.figshare.c.3950197	Automated mosaicking of IVCM image data	Wide field SBP mosaics/58OD_mx.tif	figshare	doi:10.6084/m9.figshare.c.3950197	https://doi.org/10.6084/m9.figshare.c.3950197	Nerve tracing and analysis of data usability and quality	Manual nerve tracing files/58OD_mx.ndf	figshare	doi:10.6084/m9.figshare.c.3950197	https://doi.org/10.6084/m9.figshare.c.3950197	OD right eye
59	Adaptive method for depth-corrected SBP mapping by CCM	Heidelberg Retina Tomograph 3	Heidelberg Engineering	59_OD	Raw nerve plexus images/DiabetesAllSubjectsNervesOnlyPart1/OD/P59(x)xx.tif	figshare	doi:10.6084/m9.figshare.c.3950197	https://doi.org/10.6084/m9.figshare.c.3950197	Automated mosaicking of IVCM image data	Wide field SBP mosaics/59OD_mx.tif	figshare	doi:10.6084/m9.figshare.c.3950197	https://doi.org/10.6084/m9.figshare.c.3950197	Nerve tracing and analysis of data usability and quality	Manual nerve tracing files/59OD_mx.ndf	figshare	doi:10.6084/m9.figshare.c.3950197	https://doi.org/10.6084/m9.figshare.c.3950197	OD right eye
60	Adaptive method for depth-corrected SBP mapping by CCM	Heidelberg Retina Tomograph 3	Heidelberg Engineering	60_OD	Raw nerve plexus images/DiabetesAllSubjectsNervesOnlyPart1/OD/P60(x)xx.tif	figshare	doi:10.6084/m9.figshare.c.3950197	https://doi.org/10.6084/m9.figshare.c.3950197	Automated mosaicking of IVCM image data	Wide field SBP mosaics/60OD_mx.tif	figshare	doi:10.6084/m9.figshare.c.3950197	https://doi.org/10.6084/m9.figshare.c.3950197	Nerve tracing and analysis of data usability and quality	Manual nerve tracing files/60OD_mx.ndf	figshare	doi:10.6084/m9.figshare.c.3950197	https://doi.org/10.6084/m9.figshare.c.3950197	OD right eye
61	Adaptive method for depth-corrected SBP mapping by CCM	Heidelberg Retina Tomograph 3	Heidelberg Engineering	61_OD	Raw nerve plexus images/DiabetesAllSubjectsNervesOnlyPart2/OD/P61(x)xx.tif	figshare	doi:10.6084/m9.figshare.c.3950197	https://doi.org/10.6084/m9.figshare.c.3950197	Automated mosaicking of IVCM image data	Wide field SBP mosaics/61OD_mx.tif	figshare	doi:10.6084/m9.figshare.c.3950197	https://doi.org/10.6084/m9.figshare.c.3950197	Nerve tracing and analysis of data usability and quality	Manual nerve tracing files/61OD_mx.ndf	figshare	doi:10.6084/m9.figshare.c.3950197	https://doi.org/10.6084/m9.figshare.c.3950197	OD right eye
64	Adaptive method for depth-corrected SBP mapping by CCM	Heidelberg Retina Tomograph 3	Heidelberg Engineering	64_OD	Raw nerve plexus images/DiabetesAllSubjectsNervesOnlyPart2/OD/P64(x)xx.tif	figshare	doi:10.6084/m9.figshare.c.3950197	https://doi.org/10.6084/m9.figshare.c.3950197	Automated mosaicking of IVCM image data	Wide field SBP mosaics/64OD_mx.tif	figshare	doi:10.6084/m9.figshare.c.3950197	https://doi.org/10.6084/m9.figshare.c.3950197	Nerve tracing and analysis of data usability and quality	Manual nerve tracing files/64OD_mx.ndf	figshare	doi:10.6084/m9.figshare.c.3950197	https://doi.org/10.6084/m9.figshare.c.3950197	OD right eye
65	Adaptive method for depth-corrected SBP mapping by CCM	Heidelberg Retina Tomograph 3	Heidelberg Engineering	65_OD	Raw nerve plexus images/DiabetesAllSubjectsNervesOnlyPart2/OD/P65(x)xx.tif	figshare	doi:10.6084/m9.figshare.c.3950197	https://doi.org/10.6084/m9.figshare.c.3950197	Automated mosaicking of IVCM image data	Wide field SBP mosaics/65OD_mx.tif	figshare	doi:10.6084/m9.figshare.c.3950197	https://doi.org/10.6084/m9.figshare.c.3950197	Nerve tracing and analysis of data usability and quality	Manual nerve tracing files/65OD_mx.ndf	figshare	doi:10.6084/m9.figshare.c.3950197	https://doi.org/10.6084/m9.figshare.c.3950197	OD right eye
67	Adaptive method for depth-corrected SBP mapping by CCM	Heidelberg Retina Tomograph 3	Heidelberg Engineering	67_OD	Raw nerve plexus images/DiabetesAllSubjectsNervesOnlyPart2/OD/P67(x)xx.tif	figshare	doi:10.6084/m9.figshare.c.3950197	https://doi.org/10.6084/m9.figshare.c.3950197	Automated mosaicking of IVCM image data	Wide field SBP mosaics/67OD_mx.tif	figshare	doi:10.6084/m9.figshare.c.3950197	https://doi.org/10.6084/m9.figshare.c.3950197	Nerve tracing and analysis of data usability and quality	Manual nerve tracing files/67OD_mx.ndf	figshare	doi:10.6084/m9.figshare.c.3950197	https://doi.org/10.6084/m9.figshare.c.3950197	OD right eye
68	Adaptive method for depth-corrected SBP mapping by CCM	Heidelberg Retina Tomograph 3	Heidelberg Engineering	68_OD	Raw nerve plexus images/DiabetesAllSubjectsNervesOnlyPart2/OD/P68(x)xx.tif	figshare	doi:10.6084/m9.figshare.c.3950197	https://doi.org/10.6084/m9.figshare.c.3950197	Automated mosaicking of IVCM image data	Wide field SBP mosaics/68OD_mx.tif	figshare	doi:10.6084/m9.figshare.c.3950197	https://doi.org/10.6084/m9.figshare.c.3950197	Nerve tracing and analysis of data usability and quality	Manual nerve tracing files/68OD_mx.ndf	figshare	doi:10.6084/m9.figshare.c.3950197	https://doi.org/10.6084/m9.figshare.c.3950197	OD right eye
70	Adaptive method for depth-corrected SBP mapping by CCM	Heidelberg Retina Tomograph 3	Heidelberg Engineering	70_OD	Raw nerve plexus images/DiabetesAllSubjectsNervesOnlyPart2/OD/P70(x)xx.tif	figshare	doi:10.6084/m9.figshare.c.3950197	https://doi.org/10.6084/m9.figshare.c.3950197	Automated mosaicking of IVCM image data	Wide field SBP mosaics/70OD_mx.tif	figshare	doi:10.6084/m9.figshare.c.3950197	https://doi.org/10.6084/m9.figshare.c.3950197	Nerve tracing and analysis of data usability and quality	Manual nerve tracing files/70OD_mx.ndf	figshare	doi:10.6084/m9.figshare.c.3950197	https://doi.org/10.6084/m9.figshare.c.3950197	OD right eye
71	Adaptive method for depth-corrected SBP mapping by CCM	Heidelberg Retina Tomograph 3	Heidelberg Engineering	71_OD	Raw nerve plexus images/DiabetesAllSubjectsNervesOnlyPart2/OD/P71(x)xx.tif	figshare	doi:10.6084/m9.figshare.c.3950197	https://doi.org/10.6084/m9.figshare.c.3950197	Automated mosaicking of IVCM image data	Wide field SBP mosaics/71OD_mx.tif	figshare	doi:10.6084/m9.figshare.c.3950197	https://doi.org/10.6084/m9.figshare.c.3950197	Nerve tracing and analysis of data usability and quality	Manual nerve tracing files/71OD_mx.ndf	figshare	doi:10.6084/m9.figshare.c.3950197	https://doi.org/10.6084/m9.figshare.c.3950197	OD right eye
72	Adaptive method for depth-corrected SBP mapping by CCM	Heidelberg Retina Tomograph 3	Heidelberg Engineering	72_OD	Raw nerve plexus images/DiabetesAllSubjectsNervesOnlyPart2/OD/P72(x)xx.tif	figshare	doi:10.6084/m9.figshare.c.3950197	https://doi.org/10.6084/m9.figshare.c.3950197	Automated mosaicking of IVCM image data	Wide field SBP mosaics/72OD_mx.tif	figshare	doi:10.6084/m9.figshare.c.3950197	https://doi.org/10.6084/m9.figshare.c.3950197	Nerve tracing and analysis of data usability and quality	Manual nerve tracing files/72OD_mx.ndf	figshare	doi:10.6084/m9.figshare.c.3950197	https://doi.org/10.6084/m9.figshare.c.3950197	OD right eye
73	Adaptive method for depth-corrected SBP mapping by CCM	Heidelberg Retina Tomograph 3	Heidelberg Engineering	73_OD	Raw nerve plexus images/DiabetesAllSubjectsNervesOnlyPart2/OD/P73(x)xx.tif	figshare	doi:10.6084/m9.figshare.c.3950197	https://doi.org/10.6084/m9.figshare.c.3950197	Automated mosaicking of IVCM image data	Wide field SBP mosaics/73OD_mx.tif	figshare	doi:10.6084/m9.figshare.c.3950197	https://doi.org/10.6084/m9.figshare.c.3950197	Nerve tracing and analysis of data usability and quality	Manual nerve tracing files/73OD_mx.ndf	figshare	doi:10.6084/m9.figshare.c.3950197	https://doi.org/10.6084/m9.figshare.c.3950197	OD right eye
75	Adaptive method for depth-corrected SBP mapping by CCM	Heidelberg Retina Tomograph 3	Heidelberg Engineering	75_OD	Raw nerve plexus images/DiabetesAllSubjectsNervesOnlyPart2/OD/P75(x)xx.tif	figshare	doi:10.6084/m9.figshare.c.3950197	https://doi.org/10.6084/m9.figshare.c.3950197	Automated mosaicking of IVCM image data	Wide field SBP mosaics/75OD_mx.tif	figshare	doi:10.6084/m9.figshare.c.3950197	https://doi.org/10.6084/m9.figshare.c.3950197	Nerve tracing and analysis of data usability and quality	Manual nerve tracing files/75OD_mx.ndf	figshare	doi:10.6084/m9.figshare.c.3950197	https://doi.org/10.6084/m9.figshare.c.3950197	OD right eye
76	Adaptive method for depth-corrected SBP mapping by CCM	Heidelberg Retina Tomograph 3	Heidelberg Engineering	76_OD	Raw nerve plexus images/DiabetesAllSubjectsNervesOnlyPart2/OD/P76(x)xx.tif	figshare	doi:10.6084/m9.figshare.c.3950197	https://doi.org/10.6084/m9.figshare.c.3950197	Automated mosaicking of IVCM image data	Wide field SBP mosaics/76OD_mx.tif	figshare	doi:10.6084/m9.figshare.c.3950197	https://doi.org/10.6084/m9.figshare.c.3950197	Nerve tracing and analysis of data usability and quality	Manual nerve tracing files/76OD_mx.ndf	figshare	doi:10.6084/m9.figshare.c.3950197	https://doi.org/10.6084/m9.figshare.c.3950197	OD right eye
77	Adaptive method for depth-corrected SBP mapping by CCM	Heidelberg Retina Tomograph 3	Heidelberg Engineering	77_OD	Raw nerve plexus images/DiabetesAllSubjectsNervesOnlyPart2/OD/P77(x)xx.tif	figshare	doi:10.6084/m9.figshare.c.3950197	https://doi.org/10.6084/m9.figshare.c.3950197	Automated mosaicking of IVCM image data	Wide field SBP mosaics/77OD_mx.tif	figshare	doi:10.6084/m9.figshare.c.3950197	https://doi.org/10.6084/m9.figshare.c.3950197	Nerve tracing and analysis of data usability and quality	Manual nerve tracing files/77OD_mx.ndf	figshare	doi:10.6084/m9.figshare.c.3950197	https://doi.org/10.6084/m9.figshare.c.3950197	OD right eye
78	Adaptive method for depth-corrected SBP mapping by CCM	Heidelberg Retina Tomograph 3	Heidelberg Engineering	78_OD	Raw nerve plexus images/DiabetesAllSubjectsNervesOnlyPart2/OD/P78(x)xx.tif	figshare	doi:10.6084/m9.figshare.c.3950197	https://doi.org/10.6084/m9.figshare.c.3950197	Automated mosaicking of IVCM image data	Wide field SBP mosaics/78OD_mx.tif	figshare	doi:10.6084/m9.figshare.c.3950197	https://doi.org/10.6084/m9.figshare.c.3950197	Nerve tracing and analysis of data usability and quality	Manual nerve tracing files/78OD_mx.ndf	figshare	doi:10.6084/m9.figshare.c.3950197	https://doi.org/10.6084/m9.figshare.c.3950197	OD right eye
79	Adaptive method for depth-corrected SBP mapping by CCM	Heidelberg Retina Tomograph 3	Heidelberg Engineering	79_OD	Raw nerve plexus images/DiabetesAllSubjectsNervesOnlyPart2/OD/P79(x)xx.tif	figshare	doi:10.6084/m9.figshare.c.3950197	https://doi.org/10.6084/m9.figshare.c.3950197	Automated mosaicking of IVCM image data	Wide field SBP mosaics/79OD_mx.tif	figshare	doi:10.6084/m9.figshare.c.3950197	https://doi.org/10.6084/m9.figshare.c.3950197	Nerve tracing and analysis of data usability and quality	Manual nerve tracing files/79OD_mx.ndf	figshare	doi:10.6084/m9.figshare.c.3950197	https://doi.org/10.6084/m9.figshare.c.3950197	OD right eye
80	Adaptive method for depth-corrected SBP mapping by CCM	Heidelberg Retina Tomograph 3	Heidelberg Engineering	80_OD	Raw nerve plexus images/DiabetesAllSubjectsNervesOnlyPart2/OD/P80(x)xx.tif	figshare	doi:10.6084/m9.figshare.c.3950197	https://doi.org/10.6084/m9.figshare.c.3950197	Automated mosaicking of IVCM image data	Wide field SBP mosaics/80OD_mx.tif	figshare	doi:10.6084/m9.figshare.c.3950197	https://doi.org/10.6084/m9.figshare.c.3950197	Nerve tracing and analysis of data usability and quality	Manual nerve tracing files/80OD_mx.ndf	figshare	doi:10.6084/m9.figshare.c.3950197	https://doi.org/10.6084/m9.figshare.c.3950197	OD right eye
81	Adaptive method for depth-corrected SBP mapping by CCM	Heidelberg Retina Tomograph 3	Heidelberg Engineering	81_OD	Raw nerve plexus images/DiabetesAllSubjectsNervesOnlyPart2/OD/P81(x)xx.tif	figshare	doi:10.6084/m9.figshare.c.3950197	https://doi.org/10.6084/m9.figshare.c.3950197	Automated mosaicking of IVCM image data	Wide field SBP mosaics/81OD_mx.tif	figshare	doi:10.6084/m9.figshare.c.3950197	https://doi.org/10.6084/m9.figshare.c.3950197	Nerve tracing and analysis of data usability and quality	Manual nerve tracing files/81OD_mx.ndf	figshare	doi:10.6084/m9.figshare.c.3950197	https://doi.org/10.6084/m9.figshare.c.3950197	OD right eye
83	Adaptive method for depth-corrected SBP mapping by CCM	Heidelberg Retina Tomograph 3	Heidelberg Engineering	83_OD	Raw nerve plexus images/DiabetesAllSubjectsNervesOnlyPart2/OD/P83(x)xx.tif	figshare	doi:10.6084/m9.figshare.c.3950197	https://doi.org/10.6084/m9.figshare.c.3950197	Automated mosaicking of IVCM image data	Wide field SBP mosaics/83OD_mx.tif	figshare	doi:10.6084/m9.figshare.c.3950197	https://doi.org/10.6084/m9.figshare.c.3950197	Nerve tracing and analysis of data usability and quality	Manual nerve tracing files/83OD_mx.ndf	figshare	doi:10.6084/m9.figshare.c.3950197	https://doi.org/10.6084/m9.figshare.c.3950197	OD right eye
85	Adaptive method for depth-corrected SBP mapping by CCM	Heidelberg Retina Tomograph 3	Heidelberg Engineering	85_OD	Raw nerve plexus images/DiabetesAllSubjectsNervesOnlyPart2/OD/P85(x)xx.tif	figshare	doi:10.6084/m9.figshare.c.3950197	https://doi.org/10.6084/m9.figshare.c.3950197	Automated mosaicking of IVCM image data	Wide field SBP mosaics/85OD_mx.tif	figshare	doi:10.6084/m9.figshare.c.3950197	https://doi.org/10.6084/m9.figshare.c.3950197	Nerve tracing and analysis of data usability and quality	Manual nerve tracing files/85OD_mx.ndf	figshare	doi:10.6084/m9.figshare.c.3950197	https://doi.org/10.6084/m9.figshare.c.3950197	OD right eye
88	Adaptive method for depth-corrected SBP mapping by CCM	Heidelberg Retina Tomograph 3	Heidelberg Engineering	88_OD	Raw nerve plexus images/DiabetesAllSubjectsNervesOnlyPart2/OD/P88(x)xx.tif	figshare	doi:10.6084/m9.figshare.c.3950197	https://doi.org/10.6084/m9.figshare.c.3950197	Automated mosaicking of IVCM image data	Wide field SBP mosaics/88OD_mx.tif	figshare	doi:10.6084/m9.figshare.c.3950197	https://doi.org/10.6084/m9.figshare.c.3950197	Nerve tracing and analysis of data usability and quality	Manual nerve tracing files/88OD_mx.ndf	figshare	doi:10.6084/m9.figshare.c.3950197	https://doi.org/10.6084/m9.figshare.c.3950197	OD right eye
89	Adaptive method for depth-corrected SBP mapping by CCM	Heidelberg Retina Tomograph 3	Heidelberg Engineering	89_OD	Raw nerve plexus images/DiabetesAllSubjectsNervesOnlyPart2/OD/P89(x)xx.tif	figshare	doi:10.6084/m9.figshare.c.3950197	https://doi.org/10.6084/m9.figshare.c.3950197	Automated mosaicking of IVCM image data	Wide field SBP mosaics/89OD_mx.tif	figshare	doi:10.6084/m9.figshare.c.3950197	https://doi.org/10.6084/m9.figshare.c.3950197	Nerve tracing and analysis of data usability and quality	Manual nerve tracing files/89OD_mx.ndf	figshare	doi:10.6084/m9.figshare.c.3950197	https://doi.org/10.6084/m9.figshare.c.3950197	OD right eye
90	Adaptive method for depth-corrected SBP mapping by CCM	Heidelberg Retina Tomograph 3	Heidelberg Engineering	90_OD	Raw nerve plexus images/DiabetesAllSubjectsNervesOnlyPart2/OD/P90(x)xx.tif	figshare	doi:10.6084/m9.figshare.c.3950197	https://doi.org/10.6084/m9.figshare.c.3950197	Automated mosaicking of IVCM image data	Wide field SBP mosaics/90OD_mx.tif	figshare	doi:10.6084/m9.figshare.c.3950197	https://doi.org/10.6084/m9.figshare.c.3950197	Nerve tracing and analysis of data usability and quality	Manual nerve tracing files/90OD_mx.ndf	figshare	doi:10.6084/m9.figshare.c.3950197	https://doi.org/10.6084/m9.figshare.c.3950197	OD right eye
91	Adaptive method for depth-corrected SBP mapping by CCM	Heidelberg Retina Tomograph 3	Heidelberg Engineering	91_OD	Raw nerve plexus images/DiabetesAllSubjectsNervesOnlyPart2/OD/P91(x)xx.tif	figshare	doi:10.6084/m9.figshare.c.3950197	https://doi.org/10.6084/m9.figshare.c.3950197	Automated mosaicking of IVCM image data	Wide field SBP mosaics/91OD_mx.tif	figshare	doi:10.6084/m9.figshare.c.3950197	https://doi.org/10.6084/m9.figshare.c.3950197	Nerve tracing and analysis of data usability and quality	Manual nerve tracing files/91OD_mx.ndf	figshare	doi:10.6084/m9.figshare.c.3950197	https://doi.org/10.6084/m9.figshare.c.3950197	OD right eye
94	Adaptive method for depth-corrected SBP mapping by CCM	Heidelberg Retina Tomograph 3	Heidelberg Engineering	94_OD	Raw nerve plexus images/DiabetesAllSubjectsNervesOnlyPart2/OD/P94(x)xx.tif	figshare	doi:10.6084/m9.figshare.c.3950197	https://doi.org/10.6084/m9.figshare.c.3950197	Automated mosaicking of IVCM image data	Wide field SBP mosaics/94OD_mx.tif	figshare	doi:10.6084/m9.figshare.c.3950197	https://doi.org/10.6084/m9.figshare.c.3950197	Nerve tracing and analysis of data usability and quality	Manual nerve tracing files/94OD_mx.ndf	figshare	doi:10.6084/m9.figshare.c.3950197	https://doi.org/10.6084/m9.figshare.c.3950197	OD right eye
95	Adaptive method for depth-corrected SBP mapping by CCM	Heidelberg Retina Tomograph 3	Heidelberg Engineering	95_OD	Raw nerve plexus images/DiabetesAllSubjectsNervesOnlyPart2/OD/P95(x)xx.tif	figshare	doi:10.6084/m9.figshare.c.3950197	https://doi.org/10.6084/m9.figshare.c.3950197	Automated mosaicking of IVCM image data	Wide field SBP mosaics/95OD_mx.tif	figshare	doi:10.6084/m9.figshare.c.3950197	https://doi.org/10.6084/m9.figshare.c.3950197	Nerve tracing and analysis of data usability and quality	Manual nerve tracing files/95OD_mx.ndf	figshare	doi:10.6084/m9.figshare.c.3950197	https://doi.org/10.6084/m9.figshare.c.3950197	OD right eye
96	Adaptive method for depth-corrected SBP mapping by CCM	Heidelberg Retina Tomograph 3	Heidelberg Engineering	96_OD	Raw nerve plexus images/DiabetesAllSubjectsNervesOnlyPart2/OD/P96(x)xx.tif	figshare	doi:10.6084/m9.figshare.c.3950197	https://doi.org/10.6084/m9.figshare.c.3950197	Automated mosaicking of IVCM image data	Wide field SBP mosaics/96OD_mx.tif	figshare	doi:10.6084/m9.figshare.c.3950197	https://doi.org/10.6084/m9.figshare.c.3950197	Nerve tracing and analysis of data usability and quality	Manual nerve tracing files/96OD_mx.ndf	figshare	doi:10.6084/m9.figshare.c.3950197	https://doi.org/10.6084/m9.figshare.c.3950197	OD right eye
98	Adaptive method for depth-corrected SBP mapping by CCM	Heidelberg Retina Tomograph 3	Heidelberg Engineering	98_OD	Raw nerve plexus images/DiabetesAllSubjectsNervesOnlyPart2/OD/P98(x)xx.tif	figshare	doi:10.6084/m9.figshare.c.3950197	https://doi.org/10.6084/m9.figshare.c.3950197	Automated mosaicking of IVCM image data	Wide field SBP mosaics/98OD_mx.tif	figshare	doi:10.6084/m9.figshare.c.3950197	https://doi.org/10.6084/m9.figshare.c.3950197	Nerve tracing and analysis of data usability and quality	Manual nerve tracing files/98OD_mx.ndf	figshare	doi:10.6084/m9.figshare.c.3950197	https://doi.org/10.6084/m9.figshare.c.3950197	OD right eye
99	Adaptive method for depth-corrected SBP mapping by CCM	Heidelberg Retina Tomograph 3	Heidelberg Engineering	99_OD	Raw nerve plexus images/DiabetesAllSubjectsNervesOnlyPart2/OD/P99(x)xx.tif	figshare	doi:10.6084/m9.figshare.c.3950197	https://doi.org/10.6084/m9.figshare.c.3950197	Automated mosaicking of IVCM image data	Wide field SBP mosaics/99OD_mx.tif	figshare	doi:10.6084/m9.figshare.c.3950197	https://doi.org/10.6084/m9.figshare.c.3950197	Nerve tracing and analysis of data usability and quality	Manual nerve tracing files/99OD_mx.ndf	figshare	doi:10.6084/m9.figshare.c.3950197	https://doi.org/10.6084/m9.figshare.c.3950197	OD right eye
101	Adaptive method for depth-corrected SBP mapping by CCM	Heidelberg Retina Tomograph 3	Heidelberg Engineering	101_OD	Raw nerve plexus images/DiabetesAllSubjectsNervesOnlyPart2/OD/P101(x)xx.tif	figshare	doi:10.6084/m9.figshare.c.3950197	https://doi.org/10.6084/m9.figshare.c.3950197	Automated mosaicking of IVCM image data	Wide field SBP mosaics/101OD_mx.tif	figshare	doi:10.6084/m9.figshare.c.3950197	https://doi.org/10.6084/m9.figshare.c.3950197	Nerve tracing and analysis of data usability and quality	Manual nerve tracing files/101OD_mx.ndf	figshare	doi:10.6084/m9.figshare.c.3950197	https://doi.org/10.6084/m9.figshare.c.3950197	OD right eye
102	Adaptive method for depth-corrected SBP mapping by CCM	Heidelberg Retina Tomograph 3	Heidelberg Engineering	102_OD	Raw nerve plexus images/DiabetesAllSubjectsNervesOnlyPart2/OD/P102(x)xx.tif	figshare	doi:10.6084/m9.figshare.c.3950197	https://doi.org/10.6084/m9.figshare.c.3950197	Automated mosaicking of IVCM image data	Wide field SBP mosaics/102OD_mx.tif	figshare	doi:10.6084/m9.figshare.c.3950197	https://doi.org/10.6084/m9.figshare.c.3950197	Nerve tracing and analysis of data usability and quality	Manual nerve tracing files/102OD_mx.ndf	figshare	doi:10.6084/m9.figshare.c.3950197	https://doi.org/10.6084/m9.figshare.c.3950197	OD right eye
104	Adaptive method for depth-corrected SBP mapping by CCM	Heidelberg Retina Tomograph 3	Heidelberg Engineering	104_OD	Raw nerve plexus images/DiabetesAllSubjectsNervesOnlyPart2/OD/P104(x)xx.tif	figshare	doi:10.6084/m9.figshare.c.3950197	https://doi.org/10.6084/m9.figshare.c.3950197	Automated mosaicking of IVCM image data	Wide field SBP mosaics/104OD_mx.tif	figshare	doi:10.6084/m9.figshare.c.3950197	https://doi.org/10.6084/m9.figshare.c.3950197	Nerve tracing and analysis of data usability and quality	Manual nerve tracing files/104OD_mx.ndf	figshare	doi:10.6084/m9.figshare.c.3950197	https://doi.org/10.6084/m9.figshare.c.3950197	OD right eye
105	Adaptive method for depth-corrected SBP mapping by CCM	Heidelberg Retina Tomograph 3	Heidelberg Engineering	105_OD	Raw nerve plexus images/DiabetesAllSubjectsNervesOnlyPart2/OD/P105(x)xx.tif	figshare	doi:10.6084/m9.figshare.c.3950197	https://doi.org/10.6084/m9.figshare.c.3950197	Automated mosaicking of IVCM image data	Wide field SBP mosaics/105OD_mx.tif	figshare	doi:10.6084/m9.figshare.c.3950197	https://doi.org/10.6084/m9.figshare.c.3950197	Nerve tracing and analysis of data usability and quality	Manual nerve tracing files/105OD_mx.ndf	figshare	doi:10.6084/m9.figshare.c.3950197	https://doi.org/10.6084/m9.figshare.c.3950197	OD right eye
107	Adaptive method for depth-corrected SBP mapping by CCM	Heidelberg Retina Tomograph 3	Heidelberg Engineering	107_OD	Raw nerve plexus images/DiabetesAllSubjectsNervesOnlyPart2/OD/P107(x)xx.tif	figshare	doi:10.6084/m9.figshare.c.3950197	https://doi.org/10.6084/m9.figshare.c.3950197	Automated mosaicking of IVCM image data	Wide field SBP mosaics/107OD_mx.tif	figshare	doi:10.6084/m9.figshare.c.3950197	https://doi.org/10.6084/m9.figshare.c.3950197	Nerve tracing and analysis of data usability and quality	Manual nerve tracing files/107OD_mx.ndf	figshare	doi:10.6084/m9.figshare.c.3950197	https://doi.org/10.6084/m9.figshare.c.3950197	OD right eye
111	Adaptive method for depth-corrected SBP mapping by CCM	Heidelberg Retina Tomograph 3	Heidelberg Engineering	111_OD	Raw nerve plexus images/DiabetesAllSubjectsNervesOnlyPart2/OD/P111(x)xx.tif	figshare	doi:10.6084/m9.figshare.c.3950197	https://doi.org/10.6084/m9.figshare.c.3950197	Automated mosaicking of IVCM image data	Wide field SBP mosaics/111OD_mx.tif	figshare	doi:10.6084/m9.figshare.c.3950197	https://doi.org/10.6084/m9.figshare.c.3950197	Nerve tracing and analysis of data usability and quality	Manual nerve tracing files/111OD_mx.ndf	figshare	doi:10.6084/m9.figshare.c.3950197	https://doi.org/10.6084/m9.figshare.c.3950197	OD right eye
112	Adaptive method for depth-corrected SBP mapping by CCM	Heidelberg Retina Tomograph 3	Heidelberg Engineering	112_OD	Raw nerve plexus images/DiabetesAllSubjectsNervesOnlyPart2/OD/P112(x)xx.tif	figshare	doi:10.6084/m9.figshare.c.3950197	https://doi.org/10.6084/m9.figshare.c.3950197	Automated mosaicking of IVCM image data	Wide field SBP mosaics/112OD_mx.tif	figshare	doi:10.6084/m9.figshare.c.3950197	https://doi.org/10.6084/m9.figshare.c.3950197	Nerve tracing and analysis of data usability and quality	Manual nerve tracing files/112OD_mx.ndf	figshare	doi:10.6084/m9.figshare.c.3950197	https://doi.org/10.6084/m9.figshare.c.3950197	OD right eye
113	Adaptive method for depth-corrected SBP mapping by CCM	Heidelberg Retina Tomograph 3	Heidelberg Engineering	113_OD	Raw nerve plexus images/DiabetesAllSubjectsNervesOnlyPart2/OD/P113(x)xx.tif	figshare	doi:10.6084/m9.figshare.c.3950197	https://doi.org/10.6084/m9.figshare.c.3950197	Automated mosaicking of IVCM image data	Wide field SBP mosaics/113OD_mx.tif	figshare	doi:10.6084/m9.figshare.c.3950197	https://doi.org/10.6084/m9.figshare.c.3950197	Nerve tracing and analysis of data usability and quality	Manual nerve tracing files/113OD_mx.ndf	figshare	doi:10.6084/m9.figshare.c.3950197	https://doi.org/10.6084/m9.figshare.c.3950197	OD right eye
116	Adaptive method for depth-corrected SBP mapping by CCM	Heidelberg Retina Tomograph 3	Heidelberg Engineering	116_OD	Raw nerve plexus images/DiabetesAllSubjectsNervesOnlyPart2/OD/P116(x)xx.tif	figshare	doi:10.6084/m9.figshare.c.3950197	https://doi.org/10.6084/m9.figshare.c.3950197	Automated mosaicking of IVCM image data	Wide field SBP mosaics/116OD_mx.tif	figshare	doi:10.6084/m9.figshare.c.3950197	https://doi.org/10.6084/m9.figshare.c.3950197	Nerve tracing and analysis of data usability and quality	Manual nerve tracing files/116OD_mx.ndf	figshare	doi:10.6084/m9.figshare.c.3950197	https://doi.org/10.6084/m9.figshare.c.3950197	OD right eye
117	Adaptive method for depth-corrected SBP mapping by CCM	Heidelberg Retina Tomograph 3	Heidelberg Engineering	117_OD	Raw nerve plexus images/DiabetesAllSubjectsNervesOnlyPart2/OD/P117(x)xx.tif	figshare	doi:10.6084/m9.figshare.c.3950197	https://doi.org/10.6084/m9.figshare.c.3950197	Automated mosaicking of IVCM image data	Wide field SBP mosaics/117OD_mx.tif	figshare	doi:10.6084/m9.figshare.c.3950197	https://doi.org/10.6084/m9.figshare.c.3950197	Nerve tracing and analysis of data usability and quality	Manual nerve tracing files/117OD_mx.ndf	figshare	doi:10.6084/m9.figshare.c.3950197	https://doi.org/10.6084/m9.figshare.c.3950197	OD right eye
119	Adaptive method for depth-corrected SBP mapping by CCM	Heidelberg Retina Tomograph 3	Heidelberg Engineering	119_OD	Raw nerve plexus images/DiabetesAllSubjectsNervesOnlyPart2/OD/P119(x)xx.tif	figshare	doi:10.6084/m9.figshare.c.3950197	https://doi.org/10.6084/m9.figshare.c.3950197	Automated mosaicking of IVCM image data	Wide field SBP mosaics/119OD_mx.tif	figshare	doi:10.6084/m9.figshare.c.3950197	https://doi.org/10.6084/m9.figshare.c.3950197	Nerve tracing and analysis of data usability and quality	Manual nerve tracing files/119OD_mx.ndf	figshare	doi:10.6084/m9.figshare.c.3950197	https://doi.org/10.6084/m9.figshare.c.3950197	OD right eye
120	Adaptive method for depth-corrected SBP mapping by CCM	Heidelberg Retina Tomograph 3	Heidelberg Engineering	120_OD	Raw nerve plexus images/DiabetesAllSubjectsNervesOnlyPart2/OD/P120(x)xx.tif	figshare	doi:10.6084/m9.figshare.c.3950197	https://doi.org/10.6084/m9.figshare.c.3950197	Automated mosaicking of IVCM image data	Wide field SBP mosaics/120OD_mx.tif	figshare	doi:10.6084/m9.figshare.c.3950197	https://doi.org/10.6084/m9.figshare.c.3950197	Nerve tracing and analysis of data usability and quality	Manual nerve tracing files/120OD_mx.ndf	figshare	doi:10.6084/m9.figshare.c.3950197	https://doi.org/10.6084/m9.figshare.c.3950197	OD right eye
121	Adaptive method for depth-corrected SBP mapping by CCM	Heidelberg Retina Tomograph 3	Heidelberg Engineering	121_OD	Raw nerve plexus images/DiabetesAllSubjectsNervesOnlyPart2/OD/P121(x)xx.tif	figshare	doi:10.6084/m9.figshare.c.3950197	https://doi.org/10.6084/m9.figshare.c.3950197	Automated mosaicking of IVCM image data	Wide field SBP mosaics/121OD_mx.tif	figshare	doi:10.6084/m9.figshare.c.3950197	https://doi.org/10.6084/m9.figshare.c.3950197	Nerve tracing and analysis of data usability and quality	Manual nerve tracing files/121OD_mx.ndf	figshare	doi:10.6084/m9.figshare.c.3950197	https://doi.org/10.6084/m9.figshare.c.3950197	OD right eye
122	Adaptive method for depth-corrected SBP mapping by CCM	Heidelberg Retina Tomograph 3	Heidelberg Engineering	122_OD	Raw nerve plexus images/DiabetesAllSubjectsNervesOnlyPart2/OD/P122(x)xx.tif	figshare	doi:10.6084/m9.figshare.c.3950197	https://doi.org/10.6084/m9.figshare.c.3950197	Automated mosaicking of IVCM image data	Wide field SBP mosaics/122OD_mx.tif	figshare	doi:10.6084/m9.figshare.c.3950197	https://doi.org/10.6084/m9.figshare.c.3950197	Nerve tracing and analysis of data usability and quality	Manual nerve tracing files/122OD_mx.ndf	figshare	doi:10.6084/m9.figshare.c.3950197	https://doi.org/10.6084/m9.figshare.c.3950197	OD right eye
123	Adaptive method for depth-corrected SBP mapping by CCM	Heidelberg Retina Tomograph 3	Heidelberg Engineering	123_OD	Raw nerve plexus images/DiabetesAllSubjectsNervesOnlyPart2/OD/P123(x)xx.tif	figshare	doi:10.6084/m9.figshare.c.3950197	https://doi.org/10.6084/m9.figshare.c.3950197	Automated mosaicking of IVCM image data	Wide field SBP mosaics/123OD_mx.tif	figshare	doi:10.6084/m9.figshare.c.3950197	https://doi.org/10.6084/m9.figshare.c.3950197	Nerve tracing and analysis of data usability and quality	Manual nerve tracing files/123OD_mx.ndf	figshare	doi:10.6084/m9.figshare.c.3950197	https://doi.org/10.6084/m9.figshare.c.3950197	OD right eye
125	Adaptive method for depth-corrected SBP mapping by CCM	Heidelberg Retina Tomograph 3	Heidelberg Engineering	125_OD	Raw nerve plexus images/DiabetesAllSubjectsNervesOnlyPart2/OD/P125(x)xx.tif	figshare	doi:10.6084/m9.figshare.c.3950197	https://doi.org/10.6084/m9.figshare.c.3950197	Automated mosaicking of IVCM image data	Wide field SBP mosaics/125OD_mx.tif	figshare	doi:10.6084/m9.figshare.c.3950197	https://doi.org/10.6084/m9.figshare.c.3950197	Nerve tracing and analysis of data usability and quality	Manual nerve tracing files/125OD_mx.ndf	figshare	doi:10.6084/m9.figshare.c.3950197	https://doi.org/10.6084/m9.figshare.c.3950197	OD right eye
126	Adaptive method for depth-corrected SBP mapping by CCM	Heidelberg Retina Tomograph 3	Heidelberg Engineering	126_OD	Raw nerve plexus images/DiabetesAllSubjectsNervesOnlyPart2/OD/P126(x)xx.tif	figshare	doi:10.6084/m9.figshare.c.3950197	https://doi.org/10.6084/m9.figshare.c.3950197	Automated mosaicking of IVCM image data	Wide field SBP mosaics/126OD_mx.tif	figshare	doi:10.6084/m9.figshare.c.3950197	https://doi.org/10.6084/m9.figshare.c.3950197	Nerve tracing and analysis of data usability and quality	Manual nerve tracing files/126OD_mx.ndf	figshare	doi:10.6084/m9.figshare.c.3950197	https://doi.org/10.6084/m9.figshare.c.3950197	OD right eye
128	Adaptive method for depth-corrected SBP mapping by CCM	Heidelberg Retina Tomograph 3	Heidelberg Engineering	128_OD	Raw nerve plexus images/DiabetesAllSubjectsNervesOnlyPart2/OD/P128(x)xx.tif	figshare	doi:10.6084/m9.figshare.c.3950197	https://doi.org/10.6084/m9.figshare.c.3950197	Automated mosaicking of IVCM image data	Wide field SBP mosaics/128OD_mx.tif	figshare	doi:10.6084/m9.figshare.c.3950197	https://doi.org/10.6084/m9.figshare.c.3950197	Nerve tracing and analysis of data usability and quality	Manual nerve tracing files/128OD_mx.ndf	figshare	doi:10.6084/m9.figshare.c.3950197	https://doi.org/10.6084/m9.figshare.c.3950197	OD right eye
1	Adaptive method for depth-corrected SBP mapping by CCM	Heidelberg Retina Tomograph 3	Heidelberg Engineering	1_OS	Raw nerve plexus images/DiabetesAllSubjectsNervesOnlyPart1/OS/P1(x)xx.tif	figshare	doi:10.6084/m9.figshare.c.3950197	https://doi.org/10.6084/m9.figshare.c.3950197	Automated mosaicking of IVCM image data	Wide field SBP mosaics/1OS_mx.tif	figshare	doi:10.6084/m9.figshare.c.3950197	https://doi.org/10.6084/m9.figshare.c.3950197	Nerve tracing and analysis of data usability and quality	Manual nerve tracing files/1OS_mx.ndf	figshare	doi:10.6084/m9.figshare.c.3950197	https://doi.org/10.6084/m9.figshare.c.3950197	OS left eye
4	Adaptive method for depth-corrected SBP mapping by CCM	Heidelberg Retina Tomograph 3	Heidelberg Engineering	4_OS	Raw nerve plexus images/DiabetesAllSubjectsNervesOnlyPart1/OS/P4(x)xx.tif	figshare	doi:10.6084/m9.figshare.c.3950197	https://doi.org/10.6084/m9.figshare.c.3950197	Automated mosaicking of IVCM image data	Wide field SBP mosaics/4OS_mx.tif	figshare	doi:10.6084/m9.figshare.c.3950197	https://doi.org/10.6084/m9.figshare.c.3950197	Nerve tracing and analysis of data usability and quality	Manual nerve tracing files/4OS_mx.ndf	figshare	doi:10.6084/m9.figshare.c.3950197	https://doi.org/10.6084/m9.figshare.c.3950197	OS left eye
9	Adaptive method for depth-corrected SBP mapping by CCM	Heidelberg Retina Tomograph 3	Heidelberg Engineering	9_OS	Raw nerve plexus images/DiabetesAllSubjectsNervesOnlyPart1/OS/P9(x)xx.tif	figshare	doi:10.6084/m9.figshare.c.3950197	https://doi.org/10.6084/m9.figshare.c.3950197	Automated mosaicking of IVCM image data	Wide field SBP mosaics/9OS_mx.tif	figshare	doi:10.6084/m9.figshare.c.3950197	https://doi.org/10.6084/m9.figshare.c.3950197	Nerve tracing and analysis of data usability and quality	Manual nerve tracing files/9OS_mx.ndf	figshare	doi:10.6084/m9.figshare.c.3950197	https://doi.org/10.6084/m9.figshare.c.3950197	OS left eye
10	Adaptive method for depth-corrected SBP mapping by CCM	Heidelberg Retina Tomograph 3	Heidelberg Engineering	10_OS	Raw nerve plexus images/DiabetesAllSubjectsNervesOnlyPart1/OS/P10(x)xx.tif	figshare	doi:10.6084/m9.figshare.c.3950197	https://doi.org/10.6084/m9.figshare.c.3950197	Automated mosaicking of IVCM image data	Wide field SBP mosaics/10OS_mx.tif	figshare	doi:10.6084/m9.figshare.c.3950197	https://doi.org/10.6084/m9.figshare.c.3950197	Nerve tracing and analysis of data usability and quality	Manual nerve tracing files/10OS_mx.ndf	figshare	doi:10.6084/m9.figshare.c.3950197	https://doi.org/10.6084/m9.figshare.c.3950197	OS left eye
13	Adaptive method for depth-corrected SBP mapping by CCM	Heidelberg Retina Tomograph 3	Heidelberg Engineering	13_OS	Raw nerve plexus images/DiabetesAllSubjectsNervesOnlyPart1/OS/P13(x)xx.tif	figshare	doi:10.6084/m9.figshare.c.3950197	https://doi.org/10.6084/m9.figshare.c.3950197	Automated mosaicking of IVCM image data	Wide field SBP mosaics/13OS_mx.tif	figshare	doi:10.6084/m9.figshare.c.3950197	https://doi.org/10.6084/m9.figshare.c.3950197	Nerve tracing and analysis of data usability and quality	Manual nerve tracing files/13OS_mx.ndf	figshare	doi:10.6084/m9.figshare.c.3950197	https://doi.org/10.6084/m9.figshare.c.3950197	OS left eye
16	Adaptive method for depth-corrected SBP mapping by CCM	Heidelberg Retina Tomograph 3	Heidelberg Engineering	16_OS	Raw nerve plexus images/DiabetesAllSubjectsNervesOnlyPart1/OS/P16(x)xx.tif	figshare	doi:10.6084/m9.figshare.c.3950197	https://doi.org/10.6084/m9.figshare.c.3950197	Automated mosaicking of IVCM image data	Wide field SBP mosaics/16OS_mx.tif	figshare	doi:10.6084/m9.figshare.c.3950197	https://doi.org/10.6084/m9.figshare.c.3950197	Nerve tracing and analysis of data usability and quality	Manual nerve tracing files/16OS_mx.ndf	figshare	doi:10.6084/m9.figshare.c.3950197	https://doi.org/10.6084/m9.figshare.c.3950197	OS left eye
17	Adaptive method for depth-corrected SBP mapping by CCM	Heidelberg Retina Tomograph 3	Heidelberg Engineering	17_OS	Raw nerve plexus images/DiabetesAllSubjectsNervesOnlyPart1/OS/P17(x)xx.tif	figshare	doi:10.6084/m9.figshare.c.3950197	https://doi.org/10.6084/m9.figshare.c.3950197	Automated mosaicking of IVCM image data	Wide field SBP mosaics/17OS_mx.tif	figshare	doi:10.6084/m9.figshare.c.3950197	https://doi.org/10.6084/m9.figshare.c.3950197	Nerve tracing and analysis of data usability and quality	Manual nerve tracing files/17OS_mx.ndf	figshare	doi:10.6084/m9.figshare.c.3950197	https://doi.org/10.6084/m9.figshare.c.3950197	OS left eye
18	Adaptive method for depth-corrected SBP mapping by CCM	Heidelberg Retina Tomograph 3	Heidelberg Engineering	18_OS	Raw nerve plexus images/DiabetesAllSubjectsNervesOnlyPart1/OS/P18(x)xx.tif	figshare	doi:10.6084/m9.figshare.c.3950197	https://doi.org/10.6084/m9.figshare.c.3950197	Automated mosaicking of IVCM image data	Wide field SBP mosaics/18OS_mx.tif	figshare	doi:10.6084/m9.figshare.c.3950197	https://doi.org/10.6084/m9.figshare.c.3950197	Nerve tracing and analysis of data usability and quality	Manual nerve tracing files/18OS_mx.ndf	figshare	doi:10.6084/m9.figshare.c.3950197	https://doi.org/10.6084/m9.figshare.c.3950197	OS left eye
20	Adaptive method for depth-corrected SBP mapping by CCM	Heidelberg Retina Tomograph 3	Heidelberg Engineering	20_OS	Raw nerve plexus images/DiabetesAllSubjectsNervesOnlyPart1/OS/P20(x)xx.tif	figshare	doi:10.6084/m9.figshare.c.3950197	https://doi.org/10.6084/m9.figshare.c.3950197	Automated mosaicking of IVCM image data	Wide field SBP mosaics/20OS_mx.tif	figshare	doi:10.6084/m9.figshare.c.3950197	https://doi.org/10.6084/m9.figshare.c.3950197	Nerve tracing and analysis of data usability and quality	Manual nerve tracing files/20OS_mx.ndf	figshare	doi:10.6084/m9.figshare.c.3950197	https://doi.org/10.6084/m9.figshare.c.3950197	OS left eye
21	Adaptive method for depth-corrected SBP mapping by CCM	Heidelberg Retina Tomograph 3	Heidelberg Engineering	21_OS	Raw nerve plexus images/DiabetesAllSubjectsNervesOnlyPart1/OS/P21(x)xx.tif	figshare	doi:10.6084/m9.figshare.c.3950197	https://doi.org/10.6084/m9.figshare.c.3950197	Automated mosaicking of IVCM image data	Wide field SBP mosaics/21OS_mx.tif	figshare	doi:10.6084/m9.figshare.c.3950197	https://doi.org/10.6084/m9.figshare.c.3950197	Nerve tracing and analysis of data usability and quality	Manual nerve tracing files/21OS_mx.ndf	figshare	doi:10.6084/m9.figshare.c.3950197	https://doi.org/10.6084/m9.figshare.c.3950197	OS left eye
26	Adaptive method for depth-corrected SBP mapping by CCM	Heidelberg Retina Tomograph 3	Heidelberg Engineering	26_OS	Raw nerve plexus images/DiabetesAllSubjectsNervesOnlyPart1/OS/P26(x)xx.tif	figshare	doi:10.6084/m9.figshare.c.3950197	https://doi.org/10.6084/m9.figshare.c.3950197	Automated mosaicking of IVCM image data	Wide field SBP mosaics/26OS_mx.tif	figshare	doi:10.6084/m9.figshare.c.3950197	https://doi.org/10.6084/m9.figshare.c.3950197	Nerve tracing and analysis of data usability and quality	Manual nerve tracing files/26OS_mx.ndf	figshare	doi:10.6084/m9.figshare.c.3950197	https://doi.org/10.6084/m9.figshare.c.3950197	OS left eye
27	Adaptive method for depth-corrected SBP mapping by CCM	Heidelberg Retina Tomograph 3	Heidelberg Engineering	27_OS	Raw nerve plexus images/DiabetesAllSubjectsNervesOnlyPart1/OS/P27(x)xx.tif	figshare	doi:10.6084/m9.figshare.c.3950197	https://doi.org/10.6084/m9.figshare.c.3950197	Automated mosaicking of IVCM image data	Wide field SBP mosaics/27OS_mx.tif	figshare	doi:10.6084/m9.figshare.c.3950197	https://doi.org/10.6084/m9.figshare.c.3950197	Nerve tracing and analysis of data usability and quality	Manual nerve tracing files/27OS_mx.ndf	figshare	doi:10.6084/m9.figshare.c.3950197	https://doi.org/10.6084/m9.figshare.c.3950197	OS left eye
28	Adaptive method for depth-corrected SBP mapping by CCM	Heidelberg Retina Tomograph 3	Heidelberg Engineering	28_OS	Raw nerve plexus images/DiabetesAllSubjectsNervesOnlyPart1/OS/P28(x)xx.tif	figshare	doi:10.6084/m9.figshare.c.3950197	https://doi.org/10.6084/m9.figshare.c.3950197	Automated mosaicking of IVCM image data	Wide field SBP mosaics/28OS_mx.tif	figshare	doi:10.6084/m9.figshare.c.3950197	https://doi.org/10.6084/m9.figshare.c.3950197	Nerve tracing and analysis of data usability and quality	Manual nerve tracing files/28OS_mx.ndf	figshare	doi:10.6084/m9.figshare.c.3950197	https://doi.org/10.6084/m9.figshare.c.3950197	OS left eye
29	Adaptive method for depth-corrected SBP mapping by CCM	Heidelberg Retina Tomograph 3	Heidelberg Engineering	29_OS	Raw nerve plexus images/DiabetesAllSubjectsNervesOnlyPart1/OS/P29(x)xx.tif	figshare	doi:10.6084/m9.figshare.c.3950197	https://doi.org/10.6084/m9.figshare.c.3950197	Automated mosaicking of IVCM image data	Wide field SBP mosaics/29OS_mx.tif	figshare	doi:10.6084/m9.figshare.c.3950197	https://doi.org/10.6084/m9.figshare.c.3950197	Nerve tracing and analysis of data usability and quality	Manual nerve tracing files/29OS_mx.ndf	figshare	doi:10.6084/m9.figshare.c.3950197	https://doi.org/10.6084/m9.figshare.c.3950197	OS left eye
33	Adaptive method for depth-corrected SBP mapping by CCM	Heidelberg Retina Tomograph 3	Heidelberg Engineering	33_OS	Raw nerve plexus images/DiabetesAllSubjectsNervesOnlyPart1/OS/P33(x)xx.tif	figshare	doi:10.6084/m9.figshare.c.3950197	https://doi.org/10.6084/m9.figshare.c.3950197	Automated mosaicking of IVCM image data	Wide field SBP mosaics/33OS_mx.tif	figshare	doi:10.6084/m9.figshare.c.3950197	https://doi.org/10.6084/m9.figshare.c.3950197	Nerve tracing and analysis of data usability and quality	Manual nerve tracing files/33OS_mx.ndf	figshare	doi:10.6084/m9.figshare.c.3950197	https://doi.org/10.6084/m9.figshare.c.3950197	OS left eye
35	Adaptive method for depth-corrected SBP mapping by CCM	Heidelberg Retina Tomograph 3	Heidelberg Engineering	35_OS	Raw nerve plexus images/DiabetesAllSubjectsNervesOnlyPart1/OS/P35(x)xx.tif	figshare	doi:10.6084/m9.figshare.c.3950197	https://doi.org/10.6084/m9.figshare.c.3950197	Automated mosaicking of IVCM image data	Wide field SBP mosaics/35OS_mx.tif	figshare	doi:10.6084/m9.figshare.c.3950197	https://doi.org/10.6084/m9.figshare.c.3950197	Nerve tracing and analysis of data usability and quality	Manual nerve tracing files/35OS_mx.ndf	figshare	doi:10.6084/m9.figshare.c.3950197	https://doi.org/10.6084/m9.figshare.c.3950197	OS left eye
37	Adaptive method for depth-corrected SBP mapping by CCM	Heidelberg Retina Tomograph 3	Heidelberg Engineering	37_OS	Raw nerve plexus images/DiabetesAllSubjectsNervesOnlyPart1/OS/P37(x)xx.tif	figshare	doi:10.6084/m9.figshare.c.3950197	https://doi.org/10.6084/m9.figshare.c.3950197	Automated mosaicking of IVCM image data	Wide field SBP mosaics/37OS_mx.tif	figshare	doi:10.6084/m9.figshare.c.3950197	https://doi.org/10.6084/m9.figshare.c.3950197	Nerve tracing and analysis of data usability and quality	Manual nerve tracing files/37OS_mx.ndf	figshare	doi:10.6084/m9.figshare.c.3950197	https://doi.org/10.6084/m9.figshare.c.3950197	OS left eye
38	Adaptive method for depth-corrected SBP mapping by CCM	Heidelberg Retina Tomograph 3	Heidelberg Engineering	38_OS	Raw nerve plexus images/DiabetesAllSubjectsNervesOnlyPart1/OS/P38(x)xx.tif	figshare	doi:10.6084/m9.figshare.c.3950197	https://doi.org/10.6084/m9.figshare.c.3950197	Automated mosaicking of IVCM image data	Wide field SBP mosaics/38OS_mx.tif	figshare	doi:10.6084/m9.figshare.c.3950197	https://doi.org/10.6084/m9.figshare.c.3950197	Nerve tracing and analysis of data usability and quality	Manual nerve tracing files/38OS_mx.ndf	figshare	doi:10.6084/m9.figshare.c.3950197	https://doi.org/10.6084/m9.figshare.c.3950197	OS left eye
39	Adaptive method for depth-corrected SBP mapping by CCM	Heidelberg Retina Tomograph 3	Heidelberg Engineering	39_OS	Raw nerve plexus images/DiabetesAllSubjectsNervesOnlyPart1/OS/P39(x)xx.tif	figshare	doi:10.6084/m9.figshare.c.3950197	https://doi.org/10.6084/m9.figshare.c.3950197	Automated mosaicking of IVCM image data	Wide field SBP mosaics/39OS_mx.tif	figshare	doi:10.6084/m9.figshare.c.3950197	https://doi.org/10.6084/m9.figshare.c.3950197	Nerve tracing and analysis of data usability and quality	Manual nerve tracing files/39OS_mx.ndf	figshare	doi:10.6084/m9.figshare.c.3950197	https://doi.org/10.6084/m9.figshare.c.3950197	OS left eye
40	Adaptive method for depth-corrected SBP mapping by CCM	Heidelberg Retina Tomograph 3	Heidelberg Engineering	40_OS	Raw nerve plexus images/DiabetesAllSubjectsNervesOnlyPart1/OS/P40(x)xx.tif	figshare	doi:10.6084/m9.figshare.c.3950197	https://doi.org/10.6084/m9.figshare.c.3950197	Automated mosaicking of IVCM image data	Wide field SBP mosaics/40OS_mx.tif	figshare	doi:10.6084/m9.figshare.c.3950197	https://doi.org/10.6084/m9.figshare.c.3950197	Nerve tracing and analysis of data usability and quality	Manual nerve tracing files/40OS_mx.ndf	figshare	doi:10.6084/m9.figshare.c.3950197	https://doi.org/10.6084/m9.figshare.c.3950197	OS left eye
41	Adaptive method for depth-corrected SBP mapping by CCM	Heidelberg Retina Tomograph 3	Heidelberg Engineering	41_OS	Raw nerve plexus images/DiabetesAllSubjectsNervesOnlyPart1/OS/P41(x)xx.tif	figshare	doi:10.6084/m9.figshare.c.3950197	https://doi.org/10.6084/m9.figshare.c.3950197	Automated mosaicking of IVCM image data	Wide field SBP mosaics/41OS_mx.tif	figshare	doi:10.6084/m9.figshare.c.3950197	https://doi.org/10.6084/m9.figshare.c.3950197	Nerve tracing and analysis of data usability and quality	Manual nerve tracing files/41OS_mx.ndf	figshare	doi:10.6084/m9.figshare.c.3950197	https://doi.org/10.6084/m9.figshare.c.3950197	OS left eye
42	Adaptive method for depth-corrected SBP mapping by CCM	Heidelberg Retina Tomograph 3	Heidelberg Engineering	42_OS	Raw nerve plexus images/DiabetesAllSubjectsNervesOnlyPart1/OS/P42(x)xx.tif	figshare	doi:10.6084/m9.figshare.c.3950197	https://doi.org/10.6084/m9.figshare.c.3950197	Automated mosaicking of IVCM image data	Wide field SBP mosaics/42OS_mx.tif	figshare	doi:10.6084/m9.figshare.c.3950197	https://doi.org/10.6084/m9.figshare.c.3950197	Nerve tracing and analysis of data usability and quality	Manual nerve tracing files/42OS_mx.ndf	figshare	doi:10.6084/m9.figshare.c.3950197	https://doi.org/10.6084/m9.figshare.c.3950197	OS left eye
44	Adaptive method for depth-corrected SBP mapping by CCM	Heidelberg Retina Tomograph 3	Heidelberg Engineering	44_OS	Raw nerve plexus images/DiabetesAllSubjectsNervesOnlyPart1/OS/P44(x)xx.tif	figshare	doi:10.6084/m9.figshare.c.3950197	https://doi.org/10.6084/m9.figshare.c.3950197	Automated mosaicking of IVCM image data	Wide field SBP mosaics/44OS_mx.tif	figshare	doi:10.6084/m9.figshare.c.3950197	https://doi.org/10.6084/m9.figshare.c.3950197	Nerve tracing and analysis of data usability and quality	Manual nerve tracing files/44OS_mx.ndf	figshare	doi:10.6084/m9.figshare.c.3950197	https://doi.org/10.6084/m9.figshare.c.3950197	OS left eye
45	Adaptive method for depth-corrected SBP mapping by CCM	Heidelberg Retina Tomograph 3	Heidelberg Engineering	45_OS	Raw nerve plexus images/DiabetesAllSubjectsNervesOnlyPart1/OS/P45(x)xx.tif	figshare	doi:10.6084/m9.figshare.c.3950197	https://doi.org/10.6084/m9.figshare.c.3950197	Automated mosaicking of IVCM image data	Wide field SBP mosaics/45OS_mx.tif	figshare	doi:10.6084/m9.figshare.c.3950197	https://doi.org/10.6084/m9.figshare.c.3950197	Nerve tracing and analysis of data usability and quality	Manual nerve tracing files/45OS_mx.ndf	figshare	doi:10.6084/m9.figshare.c.3950197	https://doi.org/10.6084/m9.figshare.c.3950197	OS left eye
46	Adaptive method for depth-corrected SBP mapping by CCM	Heidelberg Retina Tomograph 3	Heidelberg Engineering	46_OS	Raw nerve plexus images/DiabetesAllSubjectsNervesOnlyPart1/OS/P46(x)xx.tif	figshare	doi:10.6084/m9.figshare.c.3950197	https://doi.org/10.6084/m9.figshare.c.3950197	Automated mosaicking of IVCM image data	Wide field SBP mosaics/46OS_mx.tif	figshare	doi:10.6084/m9.figshare.c.3950197	https://doi.org/10.6084/m9.figshare.c.3950197	Nerve tracing and analysis of data usability and quality	Manual nerve tracing files/46OS_mx.ndf	figshare	doi:10.6084/m9.figshare.c.3950197	https://doi.org/10.6084/m9.figshare.c.3950197	OS left eye
47	Adaptive method for depth-corrected SBP mapping by CCM	Heidelberg Retina Tomograph 3	Heidelberg Engineering	47_OS	Raw nerve plexus images/DiabetesAllSubjectsNervesOnlyPart1/OS/P47(x)xx.tif	figshare	doi:10.6084/m9.figshare.c.3950197	https://doi.org/10.6084/m9.figshare.c.3950197	Automated mosaicking of IVCM image data	Wide field SBP mosaics/47OS_mx.tif	figshare	doi:10.6084/m9.figshare.c.3950197	https://doi.org/10.6084/m9.figshare.c.3950197	Nerve tracing and analysis of data usability and quality	Manual nerve tracing files/47OS_mx.ndf	figshare	doi:10.6084/m9.figshare.c.3950197	https://doi.org/10.6084/m9.figshare.c.3950197	OS left eye
49	Adaptive method for depth-corrected SBP mapping by CCM	Heidelberg Retina Tomograph 3	Heidelberg Engineering	49_OS	Raw nerve plexus images/DiabetesAllSubjectsNervesOnlyPart1/OS/P49(x)xx.tif	figshare	doi:10.6084/m9.figshare.c.3950197	https://doi.org/10.6084/m9.figshare.c.3950197	Automated mosaicking of IVCM image data	Wide field SBP mosaics/49OS_mx.tif	figshare	doi:10.6084/m9.figshare.c.3950197	https://doi.org/10.6084/m9.figshare.c.3950197	Nerve tracing and analysis of data usability and quality	Manual nerve tracing files/49OS_mx.ndf	figshare	doi:10.6084/m9.figshare.c.3950197	https://doi.org/10.6084/m9.figshare.c.3950197	OS left eye
50	Adaptive method for depth-corrected SBP mapping by CCM	Heidelberg Retina Tomograph 3	Heidelberg Engineering	50_OS	Raw nerve plexus images/DiabetesAllSubjectsNervesOnlyPart1/OS/P50(x)xx.tif	figshare	doi:10.6084/m9.figshare.c.3950197	https://doi.org/10.6084/m9.figshare.c.3950197	Automated mosaicking of IVCM image data	Wide field SBP mosaics/50OS_mx.tif	figshare	doi:10.6084/m9.figshare.c.3950197	https://doi.org/10.6084/m9.figshare.c.3950197	Nerve tracing and analysis of data usability and quality	Manual nerve tracing files/50OS_mx.ndf	figshare	doi:10.6084/m9.figshare.c.3950197	https://doi.org/10.6084/m9.figshare.c.3950197	OS left eye
51	Adaptive method for depth-corrected SBP mapping by CCM	Heidelberg Retina Tomograph 3	Heidelberg Engineering	51_OS	Raw nerve plexus images/DiabetesAllSubjectsNervesOnlyPart1/OS/P51(x)xx.tif	figshare	doi:10.6084/m9.figshare.c.3950197	https://doi.org/10.6084/m9.figshare.c.3950197	Automated mosaicking of IVCM image data	Wide field SBP mosaics/51OS_mx.tif	figshare	doi:10.6084/m9.figshare.c.3950197	https://doi.org/10.6084/m9.figshare.c.3950197	Nerve tracing and analysis of data usability and quality	Manual nerve tracing files/51OS_mx.ndf	figshare	doi:10.6084/m9.figshare.c.3950197	https://doi.org/10.6084/m9.figshare.c.3950197	OS left eye
52	Adaptive method for depth-corrected SBP mapping by CCM	Heidelberg Retina Tomograph 3	Heidelberg Engineering	52_OS	Raw nerve plexus images/DiabetesAllSubjectsNervesOnlyPart1/OS/P52(x)xx.tif	figshare	doi:10.6084/m9.figshare.c.3950197	https://doi.org/10.6084/m9.figshare.c.3950197	Automated mosaicking of IVCM image data	Wide field SBP mosaics/52OS_mx.tif	figshare	doi:10.6084/m9.figshare.c.3950197	https://doi.org/10.6084/m9.figshare.c.3950197	Nerve tracing and analysis of data usability and quality	Manual nerve tracing files/52OS_mx.ndf	figshare	doi:10.6084/m9.figshare.c.3950197	https://doi.org/10.6084/m9.figshare.c.3950197	OS left eye
53	Adaptive method for depth-corrected SBP mapping by CCM	Heidelberg Retina Tomograph 3	Heidelberg Engineering	53_OS	Raw nerve plexus images/DiabetesAllSubjectsNervesOnlyPart1/OS/P53(x)xx.tif	figshare	doi:10.6084/m9.figshare.c.3950197	https://doi.org/10.6084/m9.figshare.c.3950197	Automated mosaicking of IVCM image data	Wide field SBP mosaics/53OS_mx.tif	figshare	doi:10.6084/m9.figshare.c.3950197	https://doi.org/10.6084/m9.figshare.c.3950197	Nerve tracing and analysis of data usability and quality	Manual nerve tracing files/53OS_mx.ndf	figshare	doi:10.6084/m9.figshare.c.3950197	https://doi.org/10.6084/m9.figshare.c.3950197	OS left eye
54	Adaptive method for depth-corrected SBP mapping by CCM	Heidelberg Retina Tomograph 3	Heidelberg Engineering	54_OS	Raw nerve plexus images/DiabetesAllSubjectsNervesOnlyPart1/OS/P54(x)xx.tif	figshare	doi:10.6084/m9.figshare.c.3950197	https://doi.org/10.6084/m9.figshare.c.3950197	Automated mosaicking of IVCM image data	Wide field SBP mosaics/54OS_mx.tif	figshare	doi:10.6084/m9.figshare.c.3950197	https://doi.org/10.6084/m9.figshare.c.3950197	Nerve tracing and analysis of data usability and quality	Manual nerve tracing files/54OS_mx.ndf	figshare	doi:10.6084/m9.figshare.c.3950197	https://doi.org/10.6084/m9.figshare.c.3950197	OS left eye
56	Adaptive method for depth-corrected SBP mapping by CCM	Heidelberg Retina Tomograph 3	Heidelberg Engineering	56_OS	Raw nerve plexus images/DiabetesAllSubjectsNervesOnlyPart1/OS/P56(x)xx.tif	figshare	doi:10.6084/m9.figshare.c.3950197	https://doi.org/10.6084/m9.figshare.c.3950197	Automated mosaicking of IVCM image data	Wide field SBP mosaics/56OS_mx.tif	figshare	doi:10.6084/m9.figshare.c.3950197	https://doi.org/10.6084/m9.figshare.c.3950197	Nerve tracing and analysis of data usability and quality	Manual nerve tracing files/56OS_mx.ndf	figshare	doi:10.6084/m9.figshare.c.3950197	https://doi.org/10.6084/m9.figshare.c.3950197	OS left eye
57	Adaptive method for depth-corrected SBP mapping by CCM	Heidelberg Retina Tomograph 3	Heidelberg Engineering	57_OS	Raw nerve plexus images/DiabetesAllSubjectsNervesOnlyPart1/OS/P57(x)xx.tif	figshare	doi:10.6084/m9.figshare.c.3950197	https://doi.org/10.6084/m9.figshare.c.3950197	Automated mosaicking of IVCM image data	Wide field SBP mosaics/57OS_mx.tif	figshare	doi:10.6084/m9.figshare.c.3950197	https://doi.org/10.6084/m9.figshare.c.3950197	Nerve tracing and analysis of data usability and quality	Manual nerve tracing files/57OS_mx.ndf	figshare	doi:10.6084/m9.figshare.c.3950197	https://doi.org/10.6084/m9.figshare.c.3950197	OS left eye
58	Adaptive method for depth-corrected SBP mapping by CCM	Heidelberg Retina Tomograph 3	Heidelberg Engineering	58_OS	Raw nerve plexus images/DiabetesAllSubjectsNervesOnlyPart1/OS/P58(x)xx.tif	figshare	doi:10.6084/m9.figshare.c.3950197	https://doi.org/10.6084/m9.figshare.c.3950197	Automated mosaicking of IVCM image data	Wide field SBP mosaics/58OS_mx.tif	figshare	doi:10.6084/m9.figshare.c.3950197	https://doi.org/10.6084/m9.figshare.c.3950197	Nerve tracing and analysis of data usability and quality	Manual nerve tracing files/58OS_mx.ndf	figshare	doi:10.6084/m9.figshare.c.3950197	https://doi.org/10.6084/m9.figshare.c.3950197	OS left eye
59	Adaptive method for depth-corrected SBP mapping by CCM	Heidelberg Retina Tomograph 3	Heidelberg Engineering	59_OS	Raw nerve plexus images/DiabetesAllSubjectsNervesOnlyPart1/OS/P59(x)xx.tif	figshare	doi:10.6084/m9.figshare.c.3950197	https://doi.org/10.6084/m9.figshare.c.3950197	Automated mosaicking of IVCM image data	Wide field SBP mosaics/59OS_mx.tif	figshare	doi:10.6084/m9.figshare.c.3950197	https://doi.org/10.6084/m9.figshare.c.3950197	Nerve tracing and analysis of data usability and quality	Manual nerve tracing files/59OS_mx.ndf	figshare	doi:10.6084/m9.figshare.c.3950197	https://doi.org/10.6084/m9.figshare.c.3950197	OS left eye
60	Adaptive method for depth-corrected SBP mapping by CCM	Heidelberg Retina Tomograph 3	Heidelberg Engineering	60_OS	Raw nerve plexus images/DiabetesAllSubjectsNervesOnlyPart1/OS/P60(x)xx.tif	figshare	doi:10.6084/m9.figshare.c.3950197	https://doi.org/10.6084/m9.figshare.c.3950197	Automated mosaicking of IVCM image data	Wide field SBP mosaics/60OS_mx.tif	figshare	doi:10.6084/m9.figshare.c.3950197	https://doi.org/10.6084/m9.figshare.c.3950197	Nerve tracing and analysis of data usability and quality	Manual nerve tracing files/60OS_mx.ndf	figshare	doi:10.6084/m9.figshare.c.3950197	https://doi.org/10.6084/m9.figshare.c.3950197	OS left eye
61	Adaptive method for depth-corrected SBP mapping by CCM	Heidelberg Retina Tomograph 3	Heidelberg Engineering	61_OS	Raw nerve plexus images/DiabetesAllSubjectsNervesOnlyPart2/OS/P61(x)xx.tif	figshare	doi:10.6084/m9.figshare.c.3950197	https://doi.org/10.6084/m9.figshare.c.3950197	Automated mosaicking of IVCM image data	Wide field SBP mosaics/61OS_mx.tif	figshare	doi:10.6084/m9.figshare.c.3950197	https://doi.org/10.6084/m9.figshare.c.3950197	Nerve tracing and analysis of data usability and quality	Manual nerve tracing files/61OS_mx.ndf	figshare	doi:10.6084/m9.figshare.c.3950197	https://doi.org/10.6084/m9.figshare.c.3950197	OS left eye
64	Adaptive method for depth-corrected SBP mapping by CCM	Heidelberg Retina Tomograph 3	Heidelberg Engineering	64_OS	Raw nerve plexus images/DiabetesAllSubjectsNervesOnlyPart2/OS/P64(x)xx.tif	figshare	doi:10.6084/m9.figshare.c.3950197	https://doi.org/10.6084/m9.figshare.c.3950197	Automated mosaicking of IVCM image data	Wide field SBP mosaics/64OS_mx.tif	figshare	doi:10.6084/m9.figshare.c.3950197	https://doi.org/10.6084/m9.figshare.c.3950197	Nerve tracing and analysis of data usability and quality	Manual nerve tracing files/64OS_mx.ndf	figshare	doi:10.6084/m9.figshare.c.3950197	https://doi.org/10.6084/m9.figshare.c.3950197	OS left eye
65	Adaptive method for depth-corrected SBP mapping by CCM	Heidelberg Retina Tomograph 3	Heidelberg Engineering	65_OS	Raw nerve plexus images/DiabetesAllSubjectsNervesOnlyPart2/OS/P65(x)xx.tif	figshare	doi:10.6084/m9.figshare.c.3950197	https://doi.org/10.6084/m9.figshare.c.3950197	Automated mosaicking of IVCM image data	Wide field SBP mosaics/65OS_mx.tif	figshare	doi:10.6084/m9.figshare.c.3950197	https://doi.org/10.6084/m9.figshare.c.3950197	Nerve tracing and analysis of data usability and quality	Manual nerve tracing files/65OS_mx.ndf	figshare	doi:10.6084/m9.figshare.c.3950197	https://doi.org/10.6084/m9.figshare.c.3950197	OS left eye
67	Adaptive method for depth-corrected SBP mapping by CCM	Heidelberg Retina Tomograph 3	Heidelberg Engineering	67_OS	Raw nerve plexus images/DiabetesAllSubjectsNervesOnlyPart2/OS/P67(x)xx.tif	figshare	doi:10.6084/m9.figshare.c.3950197	https://doi.org/10.6084/m9.figshare.c.3950197	Automated mosaicking of IVCM image data	Wide field SBP mosaics/67OS_mx.tif	figshare	doi:10.6084/m9.figshare.c.3950197	https://doi.org/10.6084/m9.figshare.c.3950197	Nerve tracing and analysis of data usability and quality	Manual nerve tracing files/67OS_mx.ndf	figshare	doi:10.6084/m9.figshare.c.3950197	https://doi.org/10.6084/m9.figshare.c.3950197	OS left eye
68	Adaptive method for depth-corrected SBP mapping by CCM	Heidelberg Retina Tomograph 3	Heidelberg Engineering	68_OS	Raw nerve plexus images/DiabetesAllSubjectsNervesOnlyPart2/OS/P68(x)xx.tif	figshare	doi:10.6084/m9.figshare.c.3950197	https://doi.org/10.6084/m9.figshare.c.3950197	Automated mosaicking of IVCM image data	Wide field SBP mosaics/68OS_mx.tif	figshare	doi:10.6084/m9.figshare.c.3950197	https://doi.org/10.6084/m9.figshare.c.3950197	Nerve tracing and analysis of data usability and quality	Manual nerve tracing files/68OS_mx.ndf	figshare	doi:10.6084/m9.figshare.c.3950197	https://doi.org/10.6084/m9.figshare.c.3950197	OS left eye
70	Adaptive method for depth-corrected SBP mapping by CCM	Heidelberg Retina Tomograph 3	Heidelberg Engineering	70_OS	Raw nerve plexus images/DiabetesAllSubjectsNervesOnlyPart2/OS/P70(x)xx.tif	figshare	doi:10.6084/m9.figshare.c.3950197	https://doi.org/10.6084/m9.figshare.c.3950197	Automated mosaicking of IVCM image data	Wide field SBP mosaics/70OS_mx.tif	figshare	doi:10.6084/m9.figshare.c.3950197	https://doi.org/10.6084/m9.figshare.c.3950197	Nerve tracing and analysis of data usability and quality	Manual nerve tracing files/70OS_mx.ndf	figshare	doi:10.6084/m9.figshare.c.3950197	https://doi.org/10.6084/m9.figshare.c.3950197	OS left eye
71	Adaptive method for depth-corrected SBP mapping by CCM	Heidelberg Retina Tomograph 3	Heidelberg Engineering	71_OS	Raw nerve plexus images/DiabetesAllSubjectsNervesOnlyPart2/OS/P71(x)xx.tif	figshare	doi:10.6084/m9.figshare.c.3950197	https://doi.org/10.6084/m9.figshare.c.3950197	Automated mosaicking of IVCM image data	Wide field SBP mosaics/71OS_mx.tif	figshare	doi:10.6084/m9.figshare.c.3950197	https://doi.org/10.6084/m9.figshare.c.3950197	Nerve tracing and analysis of data usability and quality	Manual nerve tracing files/71OS_mx.ndf	figshare	doi:10.6084/m9.figshare.c.3950197	https://doi.org/10.6084/m9.figshare.c.3950197	OS left eye
72	Adaptive method for depth-corrected SBP mapping by CCM	Heidelberg Retina Tomograph 3	Heidelberg Engineering	72_OS	Raw nerve plexus images/DiabetesAllSubjectsNervesOnlyPart2/OS/P72(x)xx.tif	figshare	doi:10.6084/m9.figshare.c.3950197	https://doi.org/10.6084/m9.figshare.c.3950197	Automated mosaicking of IVCM image data	Wide field SBP mosaics/72OS_mx.tif	figshare	doi:10.6084/m9.figshare.c.3950197	https://doi.org/10.6084/m9.figshare.c.3950197	Nerve tracing and analysis of data usability and quality	Manual nerve tracing files/72OS_mx.ndf	figshare	doi:10.6084/m9.figshare.c.3950197	https://doi.org/10.6084/m9.figshare.c.3950197	OS left eye
73	Adaptive method for depth-corrected SBP mapping by CCM	Heidelberg Retina Tomograph 3	Heidelberg Engineering	73_OS	Raw nerve plexus images/DiabetesAllSubjectsNervesOnlyPart2/OS/P73(x)xx.tif	figshare	doi:10.6084/m9.figshare.c.3950197	https://doi.org/10.6084/m9.figshare.c.3950197	Automated mosaicking of IVCM image data	Wide field SBP mosaics/73OS_mx.tif	figshare	doi:10.6084/m9.figshare.c.3950197	https://doi.org/10.6084/m9.figshare.c.3950197	Nerve tracing and analysis of data usability and quality	Manual nerve tracing files/73OS_mx.ndf	figshare	doi:10.6084/m9.figshare.c.3950197	https://doi.org/10.6084/m9.figshare.c.3950197	OS left eye
75	Adaptive method for depth-corrected SBP mapping by CCM	Heidelberg Retina Tomograph 3	Heidelberg Engineering	75_OS	Raw nerve plexus images/DiabetesAllSubjectsNervesOnlyPart2/OS/P75(x)xx.tif	figshare	doi:10.6084/m9.figshare.c.3950197	https://doi.org/10.6084/m9.figshare.c.3950197	Automated mosaicking of IVCM image data	Wide field SBP mosaics/75OS_mx.tif	figshare	doi:10.6084/m9.figshare.c.3950197	https://doi.org/10.6084/m9.figshare.c.3950197	Nerve tracing and analysis of data usability and quality	Manual nerve tracing files/75OS_mx.ndf	figshare	doi:10.6084/m9.figshare.c.3950197	https://doi.org/10.6084/m9.figshare.c.3950197	OS left eye
76	Adaptive method for depth-corrected SBP mapping by CCM	Heidelberg Retina Tomograph 3	Heidelberg Engineering	76_OS	Raw nerve plexus images/DiabetesAllSubjectsNervesOnlyPart2/OS/P76(x)xx.tif	figshare	doi:10.6084/m9.figshare.c.3950197	https://doi.org/10.6084/m9.figshare.c.3950197	Automated mosaicking of IVCM image data	Wide field SBP mosaics/76OS_mx.tif	figshare	doi:10.6084/m9.figshare.c.3950197	https://doi.org/10.6084/m9.figshare.c.3950197	Nerve tracing and analysis of data usability and quality	Manual nerve tracing files/76OS_mx.ndf	figshare	doi:10.6084/m9.figshare.c.3950197	https://doi.org/10.6084/m9.figshare.c.3950197	OS left eye
77	Adaptive method for depth-corrected SBP mapping by CCM	Heidelberg Retina Tomograph 3	Heidelberg Engineering	77_OS	Raw nerve plexus images/DiabetesAllSubjectsNervesOnlyPart2/OS/P77(x)xx.tif	figshare	doi:10.6084/m9.figshare.c.3950197	https://doi.org/10.6084/m9.figshare.c.3950197	Automated mosaicking of IVCM image data	Wide field SBP mosaics/77OS_mx.tif	figshare	doi:10.6084/m9.figshare.c.3950197	https://doi.org/10.6084/m9.figshare.c.3950197	Nerve tracing and analysis of data usability and quality	Manual nerve tracing files/77OS_mx.ndf	figshare	doi:10.6084/m9.figshare.c.3950197	https://doi.org/10.6084/m9.figshare.c.3950197	OS left eye
78	Adaptive method for depth-corrected SBP mapping by CCM	Heidelberg Retina Tomograph 3	Heidelberg Engineering	78_OS	Raw nerve plexus images/DiabetesAllSubjectsNervesOnlyPart2/OS/P78(x)xx.tif	figshare	doi:10.6084/m9.figshare.c.3950197	https://doi.org/10.6084/m9.figshare.c.3950197	Automated mosaicking of IVCM image data	Wide field SBP mosaics/78OS_mx.tif	figshare	doi:10.6084/m9.figshare.c.3950197	https://doi.org/10.6084/m9.figshare.c.3950197	Nerve tracing and analysis of data usability and quality	Manual nerve tracing files/78OS_mx.ndf	figshare	doi:10.6084/m9.figshare.c.3950197	https://doi.org/10.6084/m9.figshare.c.3950197	OS left eye
79	Adaptive method for depth-corrected SBP mapping by CCM	Heidelberg Retina Tomograph 3	Heidelberg Engineering	79_OS	Raw nerve plexus images/DiabetesAllSubjectsNervesOnlyPart2/OS/P79(x)xx.tif	figshare	doi:10.6084/m9.figshare.c.3950197	https://doi.org/10.6084/m9.figshare.c.3950197	Automated mosaicking of IVCM image data	Wide field SBP mosaics/79OS_mx.tif	figshare	doi:10.6084/m9.figshare.c.3950197	https://doi.org/10.6084/m9.figshare.c.3950197	Nerve tracing and analysis of data usability and quality	Manual nerve tracing files/79OS_mx.ndf	figshare	doi:10.6084/m9.figshare.c.3950197	https://doi.org/10.6084/m9.figshare.c.3950197	OS left eye
80	Adaptive method for depth-corrected SBP mapping by CCM	Heidelberg Retina Tomograph 3	Heidelberg Engineering	80_OS	Raw nerve plexus images/DiabetesAllSubjectsNervesOnlyPart2/OS/P80(x)xx.tif	figshare	doi:10.6084/m9.figshare.c.3950197	https://doi.org/10.6084/m9.figshare.c.3950197	Automated mosaicking of IVCM image data	Wide field SBP mosaics/80OS_mx.tif	figshare	doi:10.6084/m9.figshare.c.3950197	https://doi.org/10.6084/m9.figshare.c.3950197	Nerve tracing and analysis of data usability and quality	Manual nerve tracing files/80OS_mx.ndf	figshare	doi:10.6084/m9.figshare.c.3950197	https://doi.org/10.6084/m9.figshare.c.3950197	OS left eye
81	Adaptive method for depth-corrected SBP mapping by CCM	Heidelberg Retina Tomograph 3	Heidelberg Engineering	81_OS	Raw nerve plexus images/DiabetesAllSubjectsNervesOnlyPart2/OS/P81(x)xx.tif	figshare	doi:10.6084/m9.figshare.c.3950197	https://doi.org/10.6084/m9.figshare.c.3950197	Automated mosaicking of IVCM image data	Wide field SBP mosaics/81OS_mx.tif	figshare	doi:10.6084/m9.figshare.c.3950197	https://doi.org/10.6084/m9.figshare.c.3950197	Nerve tracing and analysis of data usability and quality	Manual nerve tracing files/81OS_mx.ndf	figshare	doi:10.6084/m9.figshare.c.3950197	https://doi.org/10.6084/m9.figshare.c.3950197	OS left eye
83	Adaptive method for depth-corrected SBP mapping by CCM	Heidelberg Retina Tomograph 3	Heidelberg Engineering	83_OS	Raw nerve plexus images/DiabetesAllSubjectsNervesOnlyPart2/OS/P83(x)xx.tif	figshare	doi:10.6084/m9.figshare.c.3950197	https://doi.org/10.6084/m9.figshare.c.3950197	Automated mosaicking of IVCM image data	Wide field SBP mosaics/83OS_mx.tif	figshare	doi:10.6084/m9.figshare.c.3950197	https://doi.org/10.6084/m9.figshare.c.3950197	Nerve tracing and analysis of data usability and quality	Manual nerve tracing files/83OS_mx.ndf	figshare	doi:10.6084/m9.figshare.c.3950197	https://doi.org/10.6084/m9.figshare.c.3950197	OS left eye
85	Adaptive method for depth-corrected SBP mapping by CCM	Heidelberg Retina Tomograph 3	Heidelberg Engineering	85_OS	Raw nerve plexus images/DiabetesAllSubjectsNervesOnlyPart2/OS/P85(x)xx.tif	figshare	doi:10.6084/m9.figshare.c.3950197	https://doi.org/10.6084/m9.figshare.c.3950197	Automated mosaicking of IVCM image data	Wide field SBP mosaics/85OS_mx.tif	figshare	doi:10.6084/m9.figshare.c.3950197	https://doi.org/10.6084/m9.figshare.c.3950197	Nerve tracing and analysis of data usability and quality	Manual nerve tracing files/85OS_mx.ndf	figshare	doi:10.6084/m9.figshare.c.3950197	https://doi.org/10.6084/m9.figshare.c.3950197	OS left eye
88	Adaptive method for depth-corrected SBP mapping by CCM	Heidelberg Retina Tomograph 3	Heidelberg Engineering	88_OS	Raw nerve plexus images/DiabetesAllSubjectsNervesOnlyPart2/OS/P88(x)xx.tif	figshare	doi:10.6084/m9.figshare.c.3950197	https://doi.org/10.6084/m9.figshare.c.3950197	Automated mosaicking of IVCM image data	Wide field SBP mosaics/88OS_mx.tif	figshare	doi:10.6084/m9.figshare.c.3950197	https://doi.org/10.6084/m9.figshare.c.3950197	Nerve tracing and analysis of data usability and quality	Manual nerve tracing files/88OS_mx.ndf	figshare	doi:10.6084/m9.figshare.c.3950197	https://doi.org/10.6084/m9.figshare.c.3950197	OS left eye
89	Adaptive method for depth-corrected SBP mapping by CCM	Heidelberg Retina Tomograph 3	Heidelberg Engineering	89_OS	Raw nerve plexus images/DiabetesAllSubjectsNervesOnlyPart2/OS/P89(x)xx.tif	figshare	doi:10.6084/m9.figshare.c.3950197	https://doi.org/10.6084/m9.figshare.c.3950197	Automated mosaicking of IVCM image data	Wide field SBP mosaics/89OS_mx.tif	figshare	doi:10.6084/m9.figshare.c.3950197	https://doi.org/10.6084/m9.figshare.c.3950197	Nerve tracing and analysis of data usability and quality	Manual nerve tracing files/89OS_mx.ndf	figshare	doi:10.6084/m9.figshare.c.3950197	https://doi.org/10.6084/m9.figshare.c.3950197	OS left eye
90	Adaptive method for depth-corrected SBP mapping by CCM	Heidelberg Retina Tomograph 3	Heidelberg Engineering	90_OS	Raw nerve plexus images/DiabetesAllSubjectsNervesOnlyPart2/OS/P90(x)xx.tif	figshare	doi:10.6084/m9.figshare.c.3950197	https://doi.org/10.6084/m9.figshare.c.3950197	Automated mosaicking of IVCM image data	Wide field SBP mosaics/90OS_mx.tif	figshare	doi:10.6084/m9.figshare.c.3950197	https://doi.org/10.6084/m9.figshare.c.3950197	Nerve tracing and analysis of data usability and quality	Manual nerve tracing files/90OS_mx.ndf	figshare	doi:10.6084/m9.figshare.c.3950197	https://doi.org/10.6084/m9.figshare.c.3950197	OS left eye
91	Adaptive method for depth-corrected SBP mapping by CCM	Heidelberg Retina Tomograph 3	Heidelberg Engineering	91_OS	Raw nerve plexus images/DiabetesAllSubjectsNervesOnlyPart2/OS/P91(x)xx.tif	figshare	doi:10.6084/m9.figshare.c.3950197	https://doi.org/10.6084/m9.figshare.c.3950197	Automated mosaicking of IVCM image data	Wide field SBP mosaics/91OS_mx.tif	figshare	doi:10.6084/m9.figshare.c.3950197	https://doi.org/10.6084/m9.figshare.c.3950197	Nerve tracing and analysis of data usability and quality	Manual nerve tracing files/91OS_mx.ndf	figshare	doi:10.6084/m9.figshare.c.3950197	https://doi.org/10.6084/m9.figshare.c.3950197	OS left eye
94	Adaptive method for depth-corrected SBP mapping by CCM	Heidelberg Retina Tomograph 3	Heidelberg Engineering	94_OS	Raw nerve plexus images/DiabetesAllSubjectsNervesOnlyPart2/OS/P94(x)xx.tif	figshare	doi:10.6084/m9.figshare.c.3950197	https://doi.org/10.6084/m9.figshare.c.3950197	Automated mosaicking of IVCM image data	Wide field SBP mosaics/94OS_mx.tif	figshare	doi:10.6084/m9.figshare.c.3950197	https://doi.org/10.6084/m9.figshare.c.3950197	Nerve tracing and analysis of data usability and quality	Manual nerve tracing files/94OS_mx.ndf	figshare	doi:10.6084/m9.figshare.c.3950197	https://doi.org/10.6084/m9.figshare.c.3950197	OS left eye
95	Adaptive method for depth-corrected SBP mapping by CCM	Heidelberg Retina Tomograph 3	Heidelberg Engineering	95_OS	Raw nerve plexus images/DiabetesAllSubjectsNervesOnlyPart2/OS/P95(x)xx.tif	figshare	doi:10.6084/m9.figshare.c.3950197	https://doi.org/10.6084/m9.figshare.c.3950197	Automated mosaicking of IVCM image data	Wide field SBP mosaics/95OS_mx.tif	figshare	doi:10.6084/m9.figshare.c.3950197	https://doi.org/10.6084/m9.figshare.c.3950197	Nerve tracing and analysis of data usability and quality	Manual nerve tracing files/95OS_mx.ndf	figshare	doi:10.6084/m9.figshare.c.3950197	https://doi.org/10.6084/m9.figshare.c.3950197	OS left eye
96	Adaptive method for depth-corrected SBP mapping by CCM	Heidelberg Retina Tomograph 3	Heidelberg Engineering	96_OS	Raw nerve plexus images/DiabetesAllSubjectsNervesOnlyPart2/OS/P96(x)xx.tif	figshare	doi:10.6084/m9.figshare.c.3950197	https://doi.org/10.6084/m9.figshare.c.3950197	Automated mosaicking of IVCM image data	Wide field SBP mosaics/96OS_mx.tif	figshare	doi:10.6084/m9.figshare.c.3950197	https://doi.org/10.6084/m9.figshare.c.3950197	Nerve tracing and analysis of data usability and quality	Manual nerve tracing files/96OS_mx.ndf	figshare	doi:10.6084/m9.figshare.c.3950197	https://doi.org/10.6084/m9.figshare.c.3950197	OS left eye
98	Adaptive method for depth-corrected SBP mapping by CCM	Heidelberg Retina Tomograph 3	Heidelberg Engineering	98_OS	Raw nerve plexus images/DiabetesAllSubjectsNervesOnlyPart2/OS/P98(x)xx.tif	figshare	doi:10.6084/m9.figshare.c.3950197	https://doi.org/10.6084/m9.figshare.c.3950197	Automated mosaicking of IVCM image data	Wide field SBP mosaics/98OS_mx.tif	figshare	doi:10.6084/m9.figshare.c.3950197	https://doi.org/10.6084/m9.figshare.c.3950197	Nerve tracing and analysis of data usability and quality	Manual nerve tracing files/98OS_mx.ndf	figshare	doi:10.6084/m9.figshare.c.3950197	https://doi.org/10.6084/m9.figshare.c.3950197	OS left eye
99	Adaptive method for depth-corrected SBP mapping by CCM	Heidelberg Retina Tomograph 3	Heidelberg Engineering	99_OS	Raw nerve plexus images/DiabetesAllSubjectsNervesOnlyPart2/OS/P99(x)xx.tif	figshare	doi:10.6084/m9.figshare.c.3950197	https://doi.org/10.6084/m9.figshare.c.3950197	Automated mosaicking of IVCM image data	Wide field SBP mosaics/99OS_mx.tif	figshare	doi:10.6084/m9.figshare.c.3950197	https://doi.org/10.6084/m9.figshare.c.3950197	Nerve tracing and analysis of data usability and quality	Manual nerve tracing files/99OS_mx.ndf	figshare	doi:10.6084/m9.figshare.c.3950197	https://doi.org/10.6084/m9.figshare.c.3950197	OS left eye
101	Adaptive method for depth-corrected SBP mapping by CCM	Heidelberg Retina Tomograph 3	Heidelberg Engineering	101_OS	Raw nerve plexus images/DiabetesAllSubjectsNervesOnlyPart2/OS/P101(x)xx.tif	figshare	doi:10.6084/m9.figshare.c.3950197	https://doi.org/10.6084/m9.figshare.c.3950197	Automated mosaicking of IVCM image data	Wide field SBP mosaics/101OS_mx.tif	figshare	doi:10.6084/m9.figshare.c.3950197	https://doi.org/10.6084/m9.figshare.c.3950197	Nerve tracing and analysis of data usability and quality	Manual nerve tracing files/101OS_mx.ndf	figshare	doi:10.6084/m9.figshare.c.3950197	https://doi.org/10.6084/m9.figshare.c.3950197	OS left eye
102	Adaptive method for depth-corrected SBP mapping by CCM	Heidelberg Retina Tomograph 3	Heidelberg Engineering	102_OS	Raw nerve plexus images/DiabetesAllSubjectsNervesOnlyPart2/OS/P102(x)xx.tif	figshare	doi:10.6084/m9.figshare.c.3950197	https://doi.org/10.6084/m9.figshare.c.3950197	Automated mosaicking of IVCM image data	Wide field SBP mosaics/102OS_mx.tif	figshare	doi:10.6084/m9.figshare.c.3950197	https://doi.org/10.6084/m9.figshare.c.3950197	Nerve tracing and analysis of data usability and quality	Manual nerve tracing files/102OS_mx.ndf	figshare	doi:10.6084/m9.figshare.c.3950197	https://doi.org/10.6084/m9.figshare.c.3950197	OS left eye
104	Adaptive method for depth-corrected SBP mapping by CCM	Heidelberg Retina Tomograph 3	Heidelberg Engineering	104_OS	Raw nerve plexus images/DiabetesAllSubjectsNervesOnlyPart2/OS/P104(x)xx.tif	figshare	doi:10.6084/m9.figshare.c.3950197	https://doi.org/10.6084/m9.figshare.c.3950197	Automated mosaicking of IVCM image data	Wide field SBP mosaics/104OS_mx.tif	figshare	doi:10.6084/m9.figshare.c.3950197	https://doi.org/10.6084/m9.figshare.c.3950197	Nerve tracing and analysis of data usability and quality	Manual nerve tracing files/104OS_mx.ndf	figshare	doi:10.6084/m9.figshare.c.3950197	https://doi.org/10.6084/m9.figshare.c.3950197	OS left eye
105	Adaptive method for depth-corrected SBP mapping by CCM	Heidelberg Retina Tomograph 3	Heidelberg Engineering	105_OS	Raw nerve plexus images/DiabetesAllSubjectsNervesOnlyPart2/OS/P105(x)xx.tif	figshare	doi:10.6084/m9.figshare.c.3950197	https://doi.org/10.6084/m9.figshare.c.3950197	Automated mosaicking of IVCM image data	Wide field SBP mosaics/105OS_mx.tif	figshare	doi:10.6084/m9.figshare.c.3950197	https://doi.org/10.6084/m9.figshare.c.3950197	Nerve tracing and analysis of data usability and quality	Manual nerve tracing files/105OS_mx.ndf	figshare	doi:10.6084/m9.figshare.c.3950197	https://doi.org/10.6084/m9.figshare.c.3950197	OS left eye
107	Adaptive method for depth-corrected SBP mapping by CCM	Heidelberg Retina Tomograph 3	Heidelberg Engineering	107_OS	Raw nerve plexus images/DiabetesAllSubjectsNervesOnlyPart2/OS/P107(x)xx.tif	figshare	doi:10.6084/m9.figshare.c.3950197	https://doi.org/10.6084/m9.figshare.c.3950197	Automated mosaicking of IVCM image data	Wide field SBP mosaics/107OS_mx.tif	figshare	doi:10.6084/m9.figshare.c.3950197	https://doi.org/10.6084/m9.figshare.c.3950197	Nerve tracing and analysis of data usability and quality	Manual nerve tracing files/107OS_mx.ndf	figshare	doi:10.6084/m9.figshare.c.3950197	https://doi.org/10.6084/m9.figshare.c.3950197	OS left eye
111	Adaptive method for depth-corrected SBP mapping by CCM	Heidelberg Retina Tomograph 3	Heidelberg Engineering	111_OS	Raw nerve plexus images/DiabetesAllSubjectsNervesOnlyPart2/OS/P111(x)xx.tif	figshare	doi:10.6084/m9.figshare.c.3950197	https://doi.org/10.6084/m9.figshare.c.3950197	Automated mosaicking of IVCM image data	Wide field SBP mosaics/111OS_mx.tif	figshare	doi:10.6084/m9.figshare.c.3950197	https://doi.org/10.6084/m9.figshare.c.3950197	Nerve tracing and analysis of data usability and quality	Manual nerve tracing files/111OS_mx.ndf	figshare	doi:10.6084/m9.figshare.c.3950197	https://doi.org/10.6084/m9.figshare.c.3950197	OS left eye
112	Adaptive method for depth-corrected SBP mapping by CCM	Heidelberg Retina Tomograph 3	Heidelberg Engineering	112_OS	Raw nerve plexus images/DiabetesAllSubjectsNervesOnlyPart2/OS/P112(x)xx.tif	figshare	doi:10.6084/m9.figshare.c.3950197	https://doi.org/10.6084/m9.figshare.c.3950197	Automated mosaicking of IVCM image data	Wide field SBP mosaics/112OS_mx.tif	figshare	doi:10.6084/m9.figshare.c.3950197	https://doi.org/10.6084/m9.figshare.c.3950197	Nerve tracing and analysis of data usability and quality	Manual nerve tracing files/112OS_mx.ndf	figshare	doi:10.6084/m9.figshare.c.3950197	https://doi.org/10.6084/m9.figshare.c.3950197	OS left eye
113	Adaptive method for depth-corrected SBP mapping by CCM	Heidelberg Retina Tomograph 3	Heidelberg Engineering	113_OS	Raw nerve plexus images/DiabetesAllSubjectsNervesOnlyPart2/OS/P113(x)xx.tif	figshare	doi:10.6084/m9.figshare.c.3950197	https://doi.org/10.6084/m9.figshare.c.3950197	Automated mosaicking of IVCM image data	Wide field SBP mosaics/113OS_mx.tif	figshare	doi:10.6084/m9.figshare.c.3950197	https://doi.org/10.6084/m9.figshare.c.3950197	Nerve tracing and analysis of data usability and quality	Manual nerve tracing files/113OS_mx.ndf	figshare	doi:10.6084/m9.figshare.c.3950197	https://doi.org/10.6084/m9.figshare.c.3950197	OS left eye
116	Adaptive method for depth-corrected SBP mapping by CCM	Heidelberg Retina Tomograph 3	Heidelberg Engineering	116_OS	Raw nerve plexus images/DiabetesAllSubjectsNervesOnlyPart2/OS/P116(x)xx.tif	figshare	doi:10.6084/m9.figshare.c.3950197	https://doi.org/10.6084/m9.figshare.c.3950197	Automated mosaicking of IVCM image data	Wide field SBP mosaics/116OS_mx.tif	figshare	doi:10.6084/m9.figshare.c.3950197	https://doi.org/10.6084/m9.figshare.c.3950197	Nerve tracing and analysis of data usability and quality	Manual nerve tracing files/116OS_mx.ndf	figshare	doi:10.6084/m9.figshare.c.3950197	https://doi.org/10.6084/m9.figshare.c.3950197	OS left eye
117	Adaptive method for depth-corrected SBP mapping by CCM	Heidelberg Retina Tomograph 3	Heidelberg Engineering	117_OS	Raw nerve plexus images/DiabetesAllSubjectsNervesOnlyPart2/OS/P117(x)xx.tif	figshare	doi:10.6084/m9.figshare.c.3950197	https://doi.org/10.6084/m9.figshare.c.3950197	Automated mosaicking of IVCM image data	Wide field SBP mosaics/117OS_mx.tif	figshare	doi:10.6084/m9.figshare.c.3950197	https://doi.org/10.6084/m9.figshare.c.3950197	Nerve tracing and analysis of data usability and quality	Manual nerve tracing files/117OS_mx.ndf	figshare	doi:10.6084/m9.figshare.c.3950197	https://doi.org/10.6084/m9.figshare.c.3950197	OS left eye
119	Adaptive method for depth-corrected SBP mapping by CCM	Heidelberg Retina Tomograph 3	Heidelberg Engineering	119_OS	Raw nerve plexus images/DiabetesAllSubjectsNervesOnlyPart2/OS/P119(x)xx.tif	figshare	doi:10.6084/m9.figshare.c.3950197	https://doi.org/10.6084/m9.figshare.c.3950197	Automated mosaicking of IVCM image data	Wide field SBP mosaics/119OS_mx.tif	figshare	doi:10.6084/m9.figshare.c.3950197	https://doi.org/10.6084/m9.figshare.c.3950197	Nerve tracing and analysis of data usability and quality	Manual nerve tracing files/119OS_mx.ndf	figshare	doi:10.6084/m9.figshare.c.3950197	https://doi.org/10.6084/m9.figshare.c.3950197	OS left eye
120	Adaptive method for depth-corrected SBP mapping by CCM	Heidelberg Retina Tomograph 3	Heidelberg Engineering	120_OS	Raw nerve plexus images/DiabetesAllSubjectsNervesOnlyPart2/OS/P120(x)xx.tif	figshare	doi:10.6084/m9.figshare.c.3950197	https://doi.org/10.6084/m9.figshare.c.3950197	Automated mosaicking of IVCM image data	Wide field SBP mosaics/120OS_mx.tif	figshare	doi:10.6084/m9.figshare.c.3950197	https://doi.org/10.6084/m9.figshare.c.3950197	Nerve tracing and analysis of data usability and quality	Manual nerve tracing files/120OS_mx.ndf	figshare	doi:10.6084/m9.figshare.c.3950197	https://doi.org/10.6084/m9.figshare.c.3950197	OS left eye
121	Adaptive method for depth-corrected SBP mapping by CCM	Heidelberg Retina Tomograph 3	Heidelberg Engineering	121_OS	Raw nerve plexus images/DiabetesAllSubjectsNervesOnlyPart2/OS/P121(x)xx.tif	figshare	doi:10.6084/m9.figshare.c.3950197	https://doi.org/10.6084/m9.figshare.c.3950197	Automated mosaicking of IVCM image data	Wide field SBP mosaics/121OS_mx.tif	figshare	doi:10.6084/m9.figshare.c.3950197	https://doi.org/10.6084/m9.figshare.c.3950197	Nerve tracing and analysis of data usability and quality	Manual nerve tracing files/121OS_mx.ndf	figshare	doi:10.6084/m9.figshare.c.3950197	https://doi.org/10.6084/m9.figshare.c.3950197	OS left eye
122	Adaptive method for depth-corrected SBP mapping by CCM	Heidelberg Retina Tomograph 3	Heidelberg Engineering	122_OS	Raw nerve plexus images/DiabetesAllSubjectsNervesOnlyPart2/OS/P122(x)xx.tif	figshare	doi:10.6084/m9.figshare.c.3950197	https://doi.org/10.6084/m9.figshare.c.3950197	Automated mosaicking of IVCM image data	Wide field SBP mosaics/122OS_mx.tif	figshare	doi:10.6084/m9.figshare.c.3950197	https://doi.org/10.6084/m9.figshare.c.3950197	Nerve tracing and analysis of data usability and quality	Manual nerve tracing files/122OS_mx.ndf	figshare	doi:10.6084/m9.figshare.c.3950197	https://doi.org/10.6084/m9.figshare.c.3950197	OS left eye
123	Adaptive method for depth-corrected SBP mapping by CCM	Heidelberg Retina Tomograph 3	Heidelberg Engineering	123_OS	Raw nerve plexus images/DiabetesAllSubjectsNervesOnlyPart2/OS/P123(x)xx.tif	figshare	doi:10.6084/m9.figshare.c.3950197	https://doi.org/10.6084/m9.figshare.c.3950197	Automated mosaicking of IVCM image data	Wide field SBP mosaics/123OS_mx.tif	figshare	doi:10.6084/m9.figshare.c.3950197	https://doi.org/10.6084/m9.figshare.c.3950197	Nerve tracing and analysis of data usability and quality	Manual nerve tracing files/123OS_mx.ndf	figshare	doi:10.6084/m9.figshare.c.3950197	https://doi.org/10.6084/m9.figshare.c.3950197	OS left eye
125	Adaptive method for depth-corrected SBP mapping by CCM	Heidelberg Retina Tomograph 3	Heidelberg Engineering	125_OS	Raw nerve plexus images/DiabetesAllSubjectsNervesOnlyPart2/OS/P125(x)xx.tif	figshare	doi:10.6084/m9.figshare.c.3950197	https://doi.org/10.6084/m9.figshare.c.3950197	Automated mosaicking of IVCM image data	Wide field SBP mosaics/125OS_mx.tif	figshare	doi:10.6084/m9.figshare.c.3950197	https://doi.org/10.6084/m9.figshare.c.3950197	Nerve tracing and analysis of data usability and quality	Manual nerve tracing files/125OS_mx.ndf	figshare	doi:10.6084/m9.figshare.c.3950197	https://doi.org/10.6084/m9.figshare.c.3950197	OS left eye
126	Adaptive method for depth-corrected SBP mapping by CCM	Heidelberg Retina Tomograph 3	Heidelberg Engineering	126_OS	Raw nerve plexus images/DiabetesAllSubjectsNervesOnlyPart2/OS/P126(x)xx.tif	figshare	doi:10.6084/m9.figshare.c.3950197	https://doi.org/10.6084/m9.figshare.c.3950197	Automated mosaicking of IVCM image data	Wide field SBP mosaics/126OS_mx.tif	figshare	doi:10.6084/m9.figshare.c.3950197	https://doi.org/10.6084/m9.figshare.c.3950197	Nerve tracing and analysis of data usability and quality	Manual nerve tracing files/126OS_mx.ndf	figshare	doi:10.6084/m9.figshare.c.3950197	https://doi.org/10.6084/m9.figshare.c.3950197	OS left eye
128	Adaptive method for depth-corrected SBP mapping by CCM	Heidelberg Retina Tomograph 3	Heidelberg Engineering	128_OS	Raw nerve plexus images/DiabetesAllSubjectsNervesOnlyPart2/OS/P128(x)xx.tif	figshare	doi:10.6084/m9.figshare.c.3950197	https://doi.org/10.6084/m9.figshare.c.3950197	Automated mosaicking of IVCM image data	Wide field SBP mosaics/128OS_mx.tif	figshare	doi:10.6084/m9.figshare.c.3950197	https://doi.org/10.6084/m9.figshare.c.3950197	Nerve tracing and analysis of data usability and quality	Manual nerve tracing files/128OS_mx.ndf	figshare	doi:10.6084/m9.figshare.c.3950197	https://doi.org/10.6084/m9.figshare.c.3950197	OS left eye
